# Supplementary material for: Metabolic and phylogenetic diversity in the phylum Nitrospinota revealed by comparative genome analyses
Source: ISME Commun. 2024 Jan 10;4(1):ycad017. doi: 10.1093/ismeco/ycad017 (PMC10839748; doi:10.1093/ismeco/ycad017)
Supplement: Kop2023_Nitrospinota_ISMEComm_SupplTables_ycad017 [file kop2023_nitrospinota_ismecomm_suppltables_ycad017.xlsx]

## Sheet: Table Descriptions
Table Descriptions
Supplementary Table S1. Overview of Nitrospinota genomes used in this study.
Supplementary Table S2. Non-redundant medium- to high-quality Nitrospinota genomes used in this study.
Supplementary Table S3. Results of genome dereplication using dRep (v.2.4.2).
Supplementary Table S4. Automatic DRAM annotations with manually refined annotations added in the column 'kegg_id_manual_annotation'.
Supplementary Table S5. (r)TCA cycle genes. For the manual curation of the ﻿pyruvate:ferredoxin oxidoreductase (POR) and ﻿2-oxoglutarate:ferredoxin (OGOR) annotations, Nitrospina gracilis 3/211 sequences were blasted against the Nitrospinota genomes. Yellow cells mark annotations where this manually curated annotation differs from the annotation found in Table S3.
Supplementary Table S6. Marker proteins for iron metabolism identified by FeGenie.
Supplementary Table S7. CRISPR arrays identifed by CRISPRCasFinder. Cas proteins located on the same contig are shown. Additional Cas proteins were identified and are shown in Supplementary Figure S10.

## Sheet: Table S1
short_name	full_name	BioProject	BioSample	genbank_assembly_accession	ebi_biostudies	genome_id_rast	project_id_img	genome_id_img	publication	note	GTDB-Tk classification	GTDB-Tk fastani_reference	GTDB-Tk fastani_reference_radius	GTDB-Tk fastani_taxonomy	GTDB-Tk fastani_ani	GTDB-Tk fastani_af	GTDB-Tk closest_placement_reference	GTDB-Tk closest_placement_radius	GTDB-Tk closest_placement_taxonomy	GTDB-Tk closest_placement_ani	GTDB-Tk closest_placement_af	GTDB-Tk pplacer_taxonomy	GTDB-Tk classification_method	GTDB-Tk note	GTDB-Tk other_related_references(genome_id,species_name,radius,ANI,AF)	GTDB-Tk msa_percent	GTDB-Tk translation_table	GTDB-Tk red_value	GTDB-Tk warnings	GTDB-Tk gtdbtk_version	CheckM Marker lineage	CheckM genomes	CheckM markers	CheckM marker sets	CheckM 0	CheckM 1	CheckM 2	CheckM 3	CheckM 4	CheckM 5+	CheckM Completeness	CheckM Contamination	CheckM Strain heterogeneity	location	source_type	latitude	longitude	depth_m
277c_46	277c_46	PRJNA515489	SAMN18299331	GCA_021295605.1	NA	NA	NA	NA	Burgsdorf, I., Sizikov, S., Squatrito, V., Britstein, M., Slaby, B. M., Cerrano, C., Handley, K. M., & Steindler, L. (2021). Rethinking symbiotic metabolism: trophic strategies in the microbiomes of different sponge species. BioRxiv, 2021.08.28.458021. https://doi.org/10.1101/2021.08.28.458021	deposited as Nitrospinota, but classified differently by GTDB-Tk	d__Bacteria;p__UBA8248;c__UBA8248;o__UBA8248;f__UBA8248;g__Bin107;s__Bin107 sp002238965	GCA_002238965.1	95	d__Bacteria;p__UBA8248;c__UBA8248;o__UBA8248;f__UBA8248;g__Bin107;s__Bin107 sp002238965	95.16	0.95	GCA_002238965.1	95	d__Bacteria;p__UBA8248;c__UBA8248;o__UBA8248;f__UBA8248;g__Bin107;s__Bin107 sp002238965	95.16	0.95	d__Bacteria;p__UBA8248;c__UBA8248;o__UBA8248;f__UBA8248;g__Bin107;s__	taxonomic classification defined by topology and ANI	topological placement and ANI have congruent species assignments	GCA_011523725.1, s__Bin107 sp011523725, 95.0, 87.78, 0.74; GCA_009839615.1, s__Bin107 sp009839615, 95.0, 87.73, 0.85	68.86	11	N/A	N/A	GTDB-Tk v2.1.0	NA	NA	NA	NA	NA	NA	NA	NA	NA	NA	NA	NA	NA
A-K078	A-K078	PRJNA598416	SAMN13684218	GCA_011776865.1	NA	NA	NA	NA	NA	NA	d__Bacteria;p__Nitrospinota;c__Nitrospinia;o__Nitrospinales;f__Nitrospinaceae;g__;s__	N/A	N/A	N/A	N/A	N/A	N/A	N/A	N/A	N/A	N/A	d__Bacteria;p__Nitrospinota;c__Nitrospinia;o__Nitrospinales;f__Nitrospinaceae;g__;s__	taxonomic novelty determined using RED	classification based on placement in class-level tree	N/A	51.23	11	0.863702	Genome has more than 31.7% of markers with multiple hits	GTDB-Tk v2.1.0	k__Bacteria (UID203)	5449	104	58	6	62	36	0	0	0	89.66	31.68	2.78
AAA008_D05	AAA008_D05	PRJNA234948	SAMN02745101	NA	NA	NA	NA	2634166750	Pachiadaki, M. G., Sintes, E., Bergauer, K., Brown, J. M., Record, N. R., Swan, B. K., Mathyer, M. E., Hallam, S. J., Lopez-Garcia, P., Takaki, Y., Nunoura, T., Woyke, T., Herndl, G. J., & Stepanauskas, R. (2017). Major role of nitrite-oxidizing bacteria in dark ocean carbon fixation. Science, 358(6366), 1046‚ 1051. https://doi.org/10.1126/science.aan8260	NA	d__Bacteria;p__Nitrospinota;c__Nitrospinia;o__Nitrospinales;f__Nitrospinaceae;g__Nitromaritima;s__	N/A	N/A	N/A	N/A	N/A	GCA_000372225.1	95	d__Bacteria;p__Nitrospinota;c__Nitrospinia;o__Nitrospinales;f__Nitrospinaceae;g__Nitromaritima;s__Nitromaritima sp000372225	93.16	0.54	d__Bacteria;p__Nitrospinota;c__Nitrospinia;o__Nitrospinales;f__Nitrospinaceae;g__Nitromaritima;s__	taxonomic classification defined by topology and ANI	classification based on placement in class-level tree	GCA_018647025.1, s__Nitromaritima sp018647025, 95.0, 82.68, 0.41; GCA_018697205.1, s__Nitromaritima sp018697205, 95.0, 80.59, 0.53; GCA_905182935.1, s__Nitromaritima sp905182935, 95.0, 78.29, 0.25; GCA_003451695.1, s__Nitromaritima sp003451695, 95.0, 77.64, 0.12; GCA_002731985.1, s__Nitromaritima sp002731985, 95.0, 77.27, 0.07	25.16	11	0.976248	Genome not assigned to closest species as it falls outside its pre-defined ANI radius	GTDB-Tk v2.1.0	k__Bacteria (UID203)	5449	104	58	87	17	0	0	0	0	25.86	0	0
AAA286_M02	AAA286_M02	PRJNA234957	SAMN02745525	NA	NA	NA	NA	2634166755	Pachiadaki, M. G., Sintes, E., Bergauer, K., Brown, J. M., Record, N. R., Swan, B. K., Mathyer, M. E., Hallam, S. J., Lopez-Garcia, P., Takaki, Y., Nunoura, T., Woyke, T., Herndl, G. J., & Stepanauskas, R. (2017). Major role of nitrite-oxidizing bacteria in dark ocean carbon fixation. Science, 358(6366), 1046‚ 1051. https://doi.org/10.1126/science.aan8260	NA	d__Bacteria;p__Nitrospinota;c__Nitrospinia;o__Nitrospinales;f__Nitrospinaceae;g__Nitromaritima;s__	N/A	N/A	N/A	N/A	N/A	GCA_018697205.1	95	d__Bacteria;p__Nitrospinota;c__Nitrospinia;o__Nitrospinales;f__Nitrospinaceae;g__Nitromaritima;s__Nitromaritima sp018697205	82.28	0.63	d__Bacteria;p__Nitrospinota;c__Nitrospinia;o__Nitrospinales;f__Nitrospinaceae;g__Nitromaritima;s__	taxonomic classification defined by topology and ANI	classification based on placement in class-level tree	GCA_000372225.1, s__Nitromaritima sp000372225, 95.0, 84.95, 0.55; GCA_018647025.1, s__Nitromaritima sp018647025, 95.0, 81.16, 0.42; GCA_905182935.1, s__Nitromaritima sp905182935, 95.0, 78.29, 0.23; GCA_002731985.1, s__Nitromaritima sp002731985, 95.0, 76.86, 0.11; GCA_003451695.1, s__Nitromaritima sp003451695, 95.0, 76.3, 0.11	58.46	11	0.955105	Genome not assigned to closest species as it falls outside its pre-defined ANI radius	GTDB-Tk v2.1.0	k__Bacteria (UID3187)	2258	188	117	68	119	1	0	0	0	54.65	0.85	0
AAA288_L16	AAA288_L16	PRJNA66865	SAMN02261272	GCA_000372225.1	NA	NA	NA	NA	Pachiadaki, M. G., Sintes, E., Bergauer, K., Brown, J. M., Record, N. R., Swan, B. K., Mathyer, M. E., Hallam, S. J., Lopez-Garcia, P., Takaki, Y., Nunoura, T., Woyke, T., Herndl, G. J., & Stepanauskas, R. (2017). Major role of nitrite-oxidizing bacteria in dark ocean carbon fixation. Science, 358(6366), 1046‚ 1051. https://doi.org/10.1126/science.aan8260	NA	d__Bacteria;p__Nitrospinota;c__Nitrospinia;o__Nitrospinales;f__Nitrospinaceae;g__Nitromaritima;s__Nitromaritima sp000372225	GCA_000372225.1	95	d__Bacteria;p__Nitrospinota;c__Nitrospinia;o__Nitrospinales;f__Nitrospinaceae;g__Nitromaritima;s__Nitromaritima sp000372225	100	1	GCA_000372225.1	95	d__Bacteria;p__Nitrospinota;c__Nitrospinia;o__Nitrospinales;f__Nitrospinaceae;g__Nitromaritima;s__Nitromaritima sp000372225	100	1	d__Bacteria;p__Nitrospinota;c__Nitrospinia;o__Nitrospinales;f__Nitrospinaceae;g__Nitromaritima;s__	taxonomic classification defined by topology and ANI	topological placement and ANI have congruent species assignments	GCA_018647025.1, s__Nitromaritima sp018647025, 95.0, 82.28, 0.57; GCA_018697205.1, s__Nitromaritima sp018697205, 95.0, 80.45, 0.53; GCA_905182935.1, s__Nitromaritima sp905182935, 95.0, 77.69, 0.26; GCA_002731985.1, s__Nitromaritima sp002731985, 95.0, 77.16, 0.15; GCA_003451695.1, s__Nitromaritima sp003451695, 95.0, 76.68, 0.13	70.91	11	N/A	N/A	GTDB-Tk v2.1.0	k__Bacteria (UID3187)	2258	188	117	46	139	3	0	0	0	73.45	2.14	0
AAA799_A02	AAA799_A02	PRJNA276499	SAMN03375752	GCA_001044505.1	NA	NA	NA	2684622653	Ngugi, D. K., Blom, J., Stepanauskas, R., & Stingl, U. (2015). Diversification and niche adaptations of Nitrospina-like bacteria in the polyextreme interfaces of Red Sea brines. The ISME Journal, 10(6), 1‚ 17. https://doi.org/10.1038/ismej.2015.214	NA	d__Bacteria;p__Nitrospinota;c__Nitrospinia;o__Nitrospinales;f__Nitrospinaceae;g__;s__	N/A	N/A	N/A	N/A	N/A	N/A	N/A	N/A	N/A	N/A	d__Bacteria;p__Nitrospinota;c__Nitrospinia;o__Nitrospinales;f__Nitrospinaceae;g__;s__	taxonomic novelty determined using RED	classification based on placement in class-level tree	N/A	25.46	11	0.846723	N/A	GTDB-Tk v2.1.0	k__Bacteria (UID203)	5449	104	58	87	17	0	0	0	0	18.97	0	0
AAA799_C22	AAA799_C22	PRJNA276499	SAMN03376160	GCA_001044495.1	NA	NA	NA	2671180319	Ngugi, D. K., Blom, J., Stepanauskas, R., & Stingl, U. (2015). Diversification and niche adaptations of Nitrospina-like bacteria in the polyextreme interfaces of Red Sea brines. The ISME Journal, 10(6), 1‚ 17. https://doi.org/10.1038/ismej.2015.214	NA	d__Bacteria;p__Nitrospinota;c__Nitrospinia;o__Nitrospinales;f__Nitrospinaceae;g__;s__	N/A	N/A	N/A	N/A	N/A	N/A	N/A	N/A	N/A	N/A	d__Bacteria;p__Nitrospinota;c__Nitrospinia;o__Nitrospinales;f__Nitrospinaceae;g__;s__	taxonomic novelty determined using RED	classification based on placement in class-level tree	N/A	38.6	11	0.841493	N/A	GTDB-Tk v2.1.0	k__Bacteria (UID203)	5449	104	58	78	26	0	0	0	0	39.66	0	0
AB_629_B06_v2	AB_629_B06_v2	PRJNA303833	SAMN04489805	NA	NA	NA	NA	2639762704	Pachiadaki, M. G., Sintes, E., Bergauer, K., Brown, J. M., Record, N. R., Swan, B. K., Mathyer, M. E., Hallam, S. J., Lopez-Garcia, P., Takaki, Y., Nunoura, T., Woyke, T., Herndl, G. J., & Stepanauskas, R. (2017). Major role of nitrite-oxidizing bacteria in dark ocean carbon fixation. Science, 358(6366), 1046‚ 1051. https://doi.org/10.1126/science.aan8260	NA	d__Bacteria;p__Nitrospinota;c__Nitrospinia;o__Nitrospinales;f__Nitrospinaceae;g__Nitromaritima;s__	N/A	N/A	N/A	N/A	N/A	GCA_018697205.1	95	d__Bacteria;p__Nitrospinota;c__Nitrospinia;o__Nitrospinales;f__Nitrospinaceae;g__Nitromaritima;s__Nitromaritima sp018697205	81.73	0.62	d__Bacteria;p__Nitrospinota;c__Nitrospinia;o__Nitrospinales;f__Nitrospinaceae;g__Nitromaritima;s__	taxonomic classification defined by topology and ANI	classification based on placement in class-level tree	GCA_000372225.1, s__Nitromaritima sp000372225, 95.0, 84.86, 0.6; GCA_018647025.1, s__Nitromaritima sp018647025, 95.0, 80.93, 0.36; GCA_905182935.1, s__Nitromaritima sp905182935, 95.0, 78.08, 0.19; GCA_002731985.1, s__Nitromaritima sp002731985, 95.0, 76.45, 0.08; GCA_003451695.1, s__Nitromaritima sp003451695, 95.0, 75.99, 0.09	29.79	11	0.961633	Genome not assigned to closest species as it falls outside its pre-defined ANI radius	GTDB-Tk v2.1.0	k__Bacteria (UID3187)	2258	188	117	126	62	0	0	0	0	29.56	0	0
AB_629_B18_v2	AB_629_B18_v2	PRJNA303834	SAMN04489804	NA	NA	NA	NA	2639762703	Pachiadaki, M. G., Sintes, E., Bergauer, K., Brown, J. M., Record, N. R., Swan, B. K., Mathyer, M. E., Hallam, S. J., Lopez-Garcia, P., Takaki, Y., Nunoura, T., Woyke, T., Herndl, G. J., & Stepanauskas, R. (2017). Major role of nitrite-oxidizing bacteria in dark ocean carbon fixation. Science, 358(6366), 1046‚ 1051. https://doi.org/10.1126/science.aan8260	NA	d__Bacteria;p__Nitrospinota;c__Nitrospinia;o__Nitrospinales;f__Nitrospinaceae;g__Nitromaritima;s__	N/A	N/A	N/A	N/A	N/A	GCA_000372225.1	95	d__Bacteria;p__Nitrospinota;c__Nitrospinia;o__Nitrospinales;f__Nitrospinaceae;g__Nitromaritima;s__Nitromaritima sp000372225	92.78	0.67	d__Bacteria;p__Nitrospinota;c__Nitrospinia;o__Nitrospinales;f__Nitrospinaceae;g__Nitromaritima;s__	taxonomic classification defined by topology and ANI	classification based on placement in class-level tree	GCA_018647025.1, s__Nitromaritima sp018647025, 95.0, 82.38, 0.64; GCA_018697205.1, s__Nitromaritima sp018697205, 95.0, 80.61, 0.55; GCA_905182935.1, s__Nitromaritima sp905182935, 95.0, 77.96, 0.32; GCA_003451695.1, s__Nitromaritima sp003451695, 95.0, 76.75, 0.16; GCA_002731985.1, s__Nitromaritima sp002731985, 95.0, 76.65, 0.16	75.66	11	0.977121	Genome not assigned to closest species as it falls outside its pre-defined ANI radius	GTDB-Tk v2.1.0	k__Bacteria (UID3187)	2258	188	117	41	144	3	0	0	0	73.45	1.71	0
AB_746_C02	AB_746_C02	NA	NA	NA	NA	6.66667e+06	NA	NA	Pachiadaki, M. G., Sintes, E., Bergauer, K., Brown, J. M., Record, N. R., Swan, B. K., Mathyer, M. E., Hallam, S. J., Lopez-Garcia, P., Takaki, Y., Nunoura, T., Woyke, T., Herndl, G. J., & Stepanauskas, R. (2017). Major role of nitrite-oxidizing bacteria in dark ocean carbon fixation. Science, 358(6366), 1046‚ 1051. https://doi.org/10.1126/science.aan8260	NA	d__Bacteria;p__Nitrospinota;c__Nitrospinia;o__Nitrospinales;f__Nitrospinaceae;g__UBA8687;s__	N/A	N/A	N/A	N/A	N/A	GCA_013349585.1	95	d__Bacteria;p__Nitrospinota;c__Nitrospinia;o__Nitrospinales;f__Nitrospinaceae;g__UBA8687;s__UBA8687 sp013349585	88.23	0.57	d__Bacteria;p__Nitrospinota;c__Nitrospinia;o__Nitrospinales;f__Nitrospinaceae;g__UBA8687;s__	taxonomic classification defined by topology and ANI	classification based on placement in class-level tree	GCA_016763735.1, s__UBA8687 sp016763735, 95.0, 89.16, 0.24; GCA_018665625.1, s__UBA8687 sp018665625, 95.0, 79.01, 0.38; GCA_009873655.1, s__UBA8687 sp009873655, 95.0, 77.89, 0.34; GCA_002697825.1, s__UBA8687 sp002697825, 95.0, 77.09, 0.21; GCA_002721515.1, s__UBA8687 sp002721515, 95.0, 76.06, 0.13	27.36	11	0.971958	Genome not assigned to closest species as it falls outside its pre-defined ANI radius	GTDB-Tk v2.1.0	k__Bacteria (UID203)	5449	104	58	58	17	29	0	0	0	29.62	11.03	79.31
AB_746_E20	AB_746_E20	NA	NA	NA	NA	6.66667e+06	NA	NA	Pachiadaki, M. G., Sintes, E., Bergauer, K., Brown, J. M., Record, N. R., Swan, B. K., Mathyer, M. E., Hallam, S. J., Lopez-Garcia, P., Takaki, Y., Nunoura, T., Woyke, T., Herndl, G. J., & Stepanauskas, R. (2017). Major role of nitrite-oxidizing bacteria in dark ocean carbon fixation. Science, 358(6366), 1046‚ 1051. https://doi.org/10.1126/science.aan8260	NA	d__Bacteria;p__Nitrospinota;c__Nitrospinia;o__Nitrospinales;f__Nitrospinaceae;g__Nitromaritima;s__	N/A	N/A	N/A	N/A	N/A	GCA_018697205.1	95	d__Bacteria;p__Nitrospinota;c__Nitrospinia;o__Nitrospinales;f__Nitrospinaceae;g__Nitromaritima;s__Nitromaritima sp018697205	81.73	0.56	d__Bacteria;p__Nitrospinota;c__Nitrospinia;o__Nitrospinales;f__Nitrospinaceae;g__Nitromaritima;s__	taxonomic classification defined by topology and ANI	classification based on placement in class-level tree	GCA_000372225.1, s__Nitromaritima sp000372225, 95.0, 85.82, 0.55; GCA_018647025.1, s__Nitromaritima sp018647025, 95.0, 80.91, 0.4; GCA_905182935.1, s__Nitromaritima sp905182935, 95.0, 78.35, 0.2; GCA_003451695.1, s__Nitromaritima sp003451695, 95.0, 76.36, 0.1; GCA_002731985.1, s__Nitromaritima sp002731985, 95.0, 75.96, 0.11	35.68	11	0.954587	Genome not assigned to closest species as it falls outside its pre-defined ANI radius	GTDB-Tk v2.1.0	k__Bacteria (UID203)	5449	104	58	47	37	19	1	0	0	35.58	4.86	9.09
AB_746_G23	AB_746_G23	NA	NA	NA	NA	6.66667e+06	NA	NA	Pachiadaki, M. G., Sintes, E., Bergauer, K., Brown, J. M., Record, N. R., Swan, B. K., Mathyer, M. E., Hallam, S. J., Lopez-Garcia, P., Takaki, Y., Nunoura, T., Woyke, T., Herndl, G. J., & Stepanauskas, R. (2017). Major role of nitrite-oxidizing bacteria in dark ocean carbon fixation. Science, 358(6366), 1046‚ 1051. https://doi.org/10.1126/science.aan8260	NA	d__Bacteria;p__Nitrospinota;c__Nitrospinia;o__Nitrospinales;f__Nitrospinaceae;g__Nitromaritima;s__Nitromaritima sp018647025	GCA_018647025.1	95	d__Bacteria;p__Nitrospinota;c__Nitrospinia;o__Nitrospinales;f__Nitrospinaceae;g__Nitromaritima;s__Nitromaritima sp018647025	98.05	0.54	GCA_018647025.1	95	d__Bacteria;p__Nitrospinota;c__Nitrospinia;o__Nitrospinales;f__Nitrospinaceae;g__Nitromaritima;s__Nitromaritima sp018647025	98.05	0.54	d__Bacteria;p__Nitrospinota;c__Nitrospinia;o__Nitrospinales;f__Nitrospinaceae;g__Nitromaritima;s__	taxonomic classification defined by topology and ANI	topological placement and ANI have congruent species assignments	GCA_000372225.1, s__Nitromaritima sp000372225, 95.0, 81.94, 0.5; GCA_018697205.1, s__Nitromaritima sp018697205, 95.0, 79.93, 0.5; GCA_905182935.1, s__Nitromaritima sp905182935, 95.0, 77.77, 0.22; GCA_003451695.1, s__Nitromaritima sp003451695, 95.0, 76.15, 0.07; GCA_002731985.1, s__Nitromaritima sp002731985, 95.0, 76.07, 0.06	50.68	11	N/A	N/A	GTDB-Tk v2.1.0	k__Bacteria (UID3187)	2258	188	117	84	94	10	0	0	0	59.77	2.14	60
AB_746_K07	AB_746_K07	NA	NA	NA	NA	6.66667e+06	NA	NA	Pachiadaki, M. G., Sintes, E., Bergauer, K., Brown, J. M., Record, N. R., Swan, B. K., Mathyer, M. E., Hallam, S. J., Lopez-Garcia, P., Takaki, Y., Nunoura, T., Woyke, T., Herndl, G. J., & Stepanauskas, R. (2017). Major role of nitrite-oxidizing bacteria in dark ocean carbon fixation. Science, 358(6366), 1046‚ 1051. https://doi.org/10.1126/science.aan8260	NA	d__Bacteria;p__Nitrospinota;c__Nitrospinia;o__Nitrospinales;f__Nitrospinaceae;g__LS-NOB;s__	N/A	N/A	N/A	N/A	N/A	N/A	N/A	N/A	N/A	N/A	d__Bacteria;p__Nitrospinota;c__Nitrospinia;o__Nitrospinales;f__Nitrospinaceae;g__LS-NOB;s__	taxonomic classification defined by topology and ANI	classification based on placement in class-level tree	GCA_018673915.1, s__LS-NOB sp018673915, 95.0, 82.0, 0.61; GCA_018664975.1, s__LS-NOB sp018664975, 95.0, 80.75, 0.47; GCA_018653085.1, s__LS-NOB sp018653085, 95.0, 80.73, 0.56; GCA_003545625.1, s__LS-NOB sp003545625, 95.0, 80.72, 0.33; GCA_001542995.1, s__LS-NOB sp001542995, 95.0, 79.88, 0.47; GCA_014382285.1, s__LS-NOB sp014382285, 95.0, 79.81, 0.42; GCA_905612265.1, s__LS-NOB sp905612265, 95.0, …	29.01	11	0.950855	Genome not assigned to closest species as it falls outside its pre-defined ANI radius	GTDB-Tk v2.1.0	k__Bacteria (UID3187)	2258	188	117	122	59	7	0	0	0	24.12	1.18	14.29
AB_746_P20	AB_746_P20	NA	NA	NA	NA	6.66667e+06	NA	NA	Pachiadaki, M. G., Sintes, E., Bergauer, K., Brown, J. M., Record, N. R., Swan, B. K., Mathyer, M. E., Hallam, S. J., Lopez-Garcia, P., Takaki, Y., Nunoura, T., Woyke, T., Herndl, G. J., & Stepanauskas, R. (2017). Major role of nitrite-oxidizing bacteria in dark ocean carbon fixation. Science, 358(6366), 1046‚Äì1051. https://doi.org/10.1126/science.aan8260	deposited as Nitrospinota, but could not be classified beyond Bacteria by GTDB-Tk	Unclassified Bacteria	N/A	N/A	N/A	N/A	N/A	N/A	N/A	N/A	N/A	N/A	N/A	N/A	N/A	N/A	N/A	N/A	N/A	Insufficient number of amino acids in MSA (3.5%)	GTDB-Tk v2.1.0	NA	NA	NA	NA	NA	NA	NA	NA	NA	NA	NA	NA	NA
AB_747_A23	AB_747_A23	NA	NA	NA	NA	6.66667e+06	NA	NA	Pachiadaki, M. G., Sintes, E., Bergauer, K., Brown, J. M., Record, N. R., Swan, B. K., Mathyer, M. E., Hallam, S. J., Lopez-Garcia, P., Takaki, Y., Nunoura, T., Woyke, T., Herndl, G. J., & Stepanauskas, R. (2017). Major role of nitrite-oxidizing bacteria in dark ocean carbon fixation. Science, 358(6366), 1046‚ 1051. https://doi.org/10.1126/science.aan8260	NA	d__Bacteria;p__Nitrospinota;c__Nitrospinia;o__Nitrospinales;f__Nitrospinaceae;g__LS-NOB;s__	N/A	N/A	N/A	N/A	N/A	GCA_002705185.1	95	d__Bacteria;p__Nitrospinota;c__Nitrospinia;o__Nitrospinales;f__Nitrospinaceae;g__LS-NOB;s__LS-NOB sp002705185	90.72	0.6	d__Bacteria;p__Nitrospinota;c__Nitrospinia;o__Nitrospinales;f__Nitrospinaceae;g__LS-NOB;s__	taxonomic classification defined by topology and ANI	classification based on placement in class-level tree	GCA_014382285.1, s__LS-NOB sp014382285, 95.0, 80.25, 0.52; GCA_905612265.1, s__LS-NOB sp905612265, 95.0, 79.22, 0.22; GCA_001542995.1, s__LS-NOB sp001542995, 95.0, 78.41, 0.45; GCA_002786505.1, s__LS-NOB sp002786505, 95.0, 77.74, 0.3; GCA_018653085.1, s__LS-NOB sp018653085, 95.0, 77.71, 0.28; GCA_003545625.1, s__LS-NOB sp003545625, 95.0, 77.54, 0.2; GCA_009873635.1, s__LS-NOB sp009873635, 95.0, 7…	13.01	11	0.988752	Genome not assigned to closest species as it falls outside its pre-defined ANI radius	GTDB-Tk v2.1.0	k__Bacteria (UID203)	5449	104	58	95	8	1	0	0	0	12.07	1.72	100
AB_747_C08	AB_747_C08	NA	NA	NA	NA	6.66667e+06	NA	NA	Pachiadaki, M. G., Sintes, E., Bergauer, K., Brown, J. M., Record, N. R., Swan, B. K., Mathyer, M. E., Hallam, S. J., Lopez-Garcia, P., Takaki, Y., Nunoura, T., Woyke, T., Herndl, G. J., & Stepanauskas, R. (2017). Major role of nitrite-oxidizing bacteria in dark ocean carbon fixation. Science, 358(6366), 1046‚ 1051. https://doi.org/10.1126/science.aan8260	NA	d__Bacteria;p__Nitrospinota;c__Nitrospinia;o__Nitrospinales;f__Nitrospinaceae;g__LS-NOB;s__	N/A	N/A	N/A	N/A	N/A	GCA_905612265.1	95	d__Bacteria;p__Nitrospinota;c__Nitrospinia;o__Nitrospinales;f__Nitrospinaceae;g__LS-NOB;s__LS-NOB sp905612265	94.39	0.5	d__Bacteria;p__Nitrospinota;c__Nitrospinia;o__Nitrospinales;f__Nitrospinaceae;g__LS-NOB;s__	taxonomic classification defined by topology and ANI	classification based on placement in class-level tree	GCA_014382285.1, s__LS-NOB sp014382285, 95.0, 82.53, 0.61; GCA_001542995.1, s__LS-NOB sp001542995, 95.0, 80.55, 0.59; GCA_002786505.1, s__LS-NOB sp002786505, 95.0, 79.18, 0.43; GCA_002705185.1, s__LS-NOB sp002705185, 95.0, 79.11, 0.34; GCA_003545625.1, s__LS-NOB sp003545625, 95.0, 78.71, 0.3; GCA_018653085.1, s__LS-NOB sp018653085, 95.0, 78.5, 0.46; GCA_009873635.1, s__LS-NOB sp009873635, 95.0, 7…	54.75	11	0.99381	Genome not assigned to closest species as it falls outside its pre-defined ANI radius	GTDB-Tk v2.1.0	k__Bacteria (UID3187)	2258	188	117	86	100	2	0	0	0	49.95	1.71	0
AB_747_G23	AB_747_G23	NA	NA	NA	NA	6.66667e+06	NA	NA	Pachiadaki, M. G., Sintes, E., Bergauer, K., Brown, J. M., Record, N. R., Swan, B. K., Mathyer, M. E., Hallam, S. J., Lopez-Garcia, P., Takaki, Y., Nunoura, T., Woyke, T., Herndl, G. J., & Stepanauskas, R. (2017). Major role of nitrite-oxidizing bacteria in dark ocean carbon fixation. Science, 358(6366), 1046‚ 1051. https://doi.org/10.1126/science.aan8260	NA	d__Bacteria;p__Nitrospinota;c__Nitrospinia;o__Nitrospinales;f__Nitrospinaceae;g__LS-NOB;s__	N/A	N/A	N/A	N/A	N/A	GCA_905612265.1	95	d__Bacteria;p__Nitrospinota;c__Nitrospinia;o__Nitrospinales;f__Nitrospinaceae;g__LS-NOB;s__LS-NOB sp905612265	91.22	0.5	d__Bacteria;p__Nitrospinota;c__Nitrospinia;o__Nitrospinales;f__Nitrospinaceae;g__LS-NOB;s__	taxonomic classification defined by topology and ANI	classification based on placement in class-level tree	GCA_014382285.1, s__LS-NOB sp014382285, 95.0, 82.09, 0.6; GCA_001542995.1, s__LS-NOB sp001542995, 95.0, 79.98, 0.56; GCA_002786505.1, s__LS-NOB sp002786505, 95.0, 79.26, 0.42; GCA_002705185.1, s__LS-NOB sp002705185, 95.0, 78.78, 0.34; GCA_018653085.1, s__LS-NOB sp018653085, 95.0, 78.43, 0.45; GCA_003545625.1, s__LS-NOB sp003545625, 95.0, 78.02, 0.28; GCA_009873635.1, s__LS-NOB sp009873635, 95.0, …	51.65	11	0.986111	Genome not assigned to closest species as it falls outside its pre-defined ANI radius	GTDB-Tk v2.1.0	k__Bacteria (UID3187)	2258	188	117	75	95	18	0	0	0	57.26	6.52	11.11
AB_747_L02	AB_747_L02	NA	NA	NA	NA	6.66667e+06	NA	NA	Pachiadaki, M. G., Sintes, E., Bergauer, K., Brown, J. M., Record, N. R., Swan, B. K., Mathyer, M. E., Hallam, S. J., Lopez-Garcia, P., Takaki, Y., Nunoura, T., Woyke, T., Herndl, G. J., & Stepanauskas, R. (2017). Major role of nitrite-oxidizing bacteria in dark ocean carbon fixation. Science, 358(6366), 1046‚ 1051. https://doi.org/10.1126/science.aan8260	NA	d__Bacteria;p__Nitrospinota;c__Nitrospinia;o__Nitrospinales;f__Nitrospinaceae;g__Nitromaritima;s__	N/A	N/A	N/A	N/A	N/A	GCA_000372225.1	95	d__Bacteria;p__Nitrospinota;c__Nitrospinia;o__Nitrospinales;f__Nitrospinaceae;g__Nitromaritima;s__Nitromaritima sp000372225	89.1	0.52	d__Bacteria;p__Nitrospinota;c__Nitrospinia;o__Nitrospinales;f__Nitrospinaceae;g__Nitromaritima;s__	taxonomic classification defined by topology and ANI	classification based on placement in class-level tree	GCA_018647025.1, s__Nitromaritima sp018647025, 95.0, 81.09, 0.37; GCA_018697205.1, s__Nitromaritima sp018697205, 95.0, 80.22, 0.5; GCA_905182935.1, s__Nitromaritima sp905182935, 95.0, 78.03, 0.19; GCA_002731985.1, s__Nitromaritima sp002731985, 95.0, 76.92, 0.09; GCA_003451695.1, s__Nitromaritima sp003451695, 95.0, 76.47, 0.07	39.91	11	0.975781	Genome not assigned to closest species as it falls outside its pre-defined ANI radius	GTDB-Tk v2.1.0	k__Bacteria (UID3187)	2258	188	117	104	81	3	0	0	0	42.31	1.71	0
AB_747_L19	AB_747_L19	NA	NA	NA	NA	6.66667e+06	NA	NA	Pachiadaki, M. G., Sintes, E., Bergauer, K., Brown, J. M., Record, N. R., Swan, B. K., Mathyer, M. E., Hallam, S. J., Lopez-Garcia, P., Takaki, Y., Nunoura, T., Woyke, T., Herndl, G. J., & Stepanauskas, R. (2017). Major role of nitrite-oxidizing bacteria in dark ocean carbon fixation. Science, 358(6366), 1046‚ 1051. https://doi.org/10.1126/science.aan8260	NA	d__Bacteria;p__Nitrospinota;c__Nitrospinia;o__Nitrospinales;f__Nitrospinaceae;g__LS-NOB;s__	N/A	N/A	N/A	N/A	N/A	GCA_905612265.1	95	d__Bacteria;p__Nitrospinota;c__Nitrospinia;o__Nitrospinales;f__Nitrospinaceae;g__LS-NOB;s__LS-NOB sp905612265	92.59	0.33	d__Bacteria;p__Nitrospinota;c__Nitrospinia;o__Nitrospinales;f__Nitrospinaceae;g__LS-NOB;s__	taxonomic classification defined by topology and ANI	classification based on placement in class-level tree	GCA_014382285.1, s__LS-NOB sp014382285, 95.0, 82.38, 0.61; GCA_001542995.1, s__LS-NOB sp001542995, 95.0, 80.13, 0.61; GCA_009873635.1, s__LS-NOB sp009873635, 95.0, 79.52, 0.38; GCA_002786505.1, s__LS-NOB sp002786505, 95.0, 79.17, 0.46; GCA_018653085.1, s__LS-NOB sp018653085, 95.0, 78.88, 0.48; GCA_002705185.1, s__LS-NOB sp002705185, 95.0, 78.59, 0.26; GCA_003545625.1, s__LS-NOB sp003545625, 95.0,…	18.88	11	0.986642	Genome not assigned to closest species as it falls outside its pre-defined ANI radius	GTDB-Tk v2.1.0	k__Bacteria (UID3187)	2258	188	117	143	44	1	0	0	0	14.73	0.85	0
AB_747_P06	AB_747_P06	NA	NA	NA	NA	6.66667e+06	NA	NA	Pachiadaki, M. G., Sintes, E., Bergauer, K., Brown, J. M., Record, N. R., Swan, B. K., Mathyer, M. E., Hallam, S. J., Lopez-Garcia, P., Takaki, Y., Nunoura, T., Woyke, T., Herndl, G. J., & Stepanauskas, R. (2017). Major role of nitrite-oxidizing bacteria in dark ocean carbon fixation. Science, 358(6366), 1046‚ 1051. https://doi.org/10.1126/science.aan8260	NA	d__Bacteria;p__Nitrospinota;c__Nitrospinia;o__Nitrospinales;f__Nitrospinaceae;g__UBA8687;s__	N/A	N/A	N/A	N/A	N/A	N/A	N/A	N/A	N/A	N/A	d__Bacteria;p__Nitrospinota;c__Nitrospinia;o__Nitrospinales;f__Nitrospinaceae;g__UBA8687;s__	taxonomic classification defined by topology and ANI	classification based on placement in class-level tree	GCA_016763735.1, s__UBA8687 sp016763735, 95.0, 85.36, 0.32; GCA_013349585.1, s__UBA8687 sp013349585, 95.0, 84.8, 0.59; GCA_018665625.1, s__UBA8687 sp018665625, 95.0, 78.31, 0.34; GCA_009873655.1, s__UBA8687 sp009873655, 95.0, 77.79, 0.31; GCA_002697825.1, s__UBA8687 sp002697825, 95.0, 77.28, 0.2; GCA_002721515.1, s__UBA8687 sp002721515, 95.0, 76.67, 0.16	51.17	11	0.959855	Genome not assigned to closest species as it falls outside its pre-defined ANI radius	GTDB-Tk v2.1.0	k__Bacteria (UID3187)	2258	188	117	77	109	2	0	0	0	51.37	1.28	50
AB_755_F05	AB_755_F05	NA	NA	NA	NA	6.66667e+06	NA	NA	Pachiadaki, M. G., Sintes, E., Bergauer, K., Brown, J. M., Record, N. R., Swan, B. K., Mathyer, M. E., Hallam, S. J., Lopez-Garcia, P., Takaki, Y., Nunoura, T., Woyke, T., Herndl, G. J., & Stepanauskas, R. (2017). Major role of nitrite-oxidizing bacteria in dark ocean carbon fixation. Science, 358(6366), 1046‚Äì1051. https://doi.org/10.1126/science.aan8260	deposited as Nitrospinota, but could not be classified beyond Bacteria by GTDB-Tk	Unclassified Bacteria	N/A	N/A	N/A	N/A	N/A	N/A	N/A	N/A	N/A	N/A	N/A	N/A	N/A	N/A	N/A	N/A	N/A	Insufficient number of amino acids in MSA (8.1%)	GTDB-Tk v2.1.0	NA	NA	NA	NA	NA	NA	NA	NA	NA	NA	NA	NA	NA
AC_312_F10	AC_312_F10	PRJNA234955	SAMN02745602	NA	NA	NA	NA	2634166788	Pachiadaki, M. G., Sintes, E., Bergauer, K., Brown, J. M., Record, N. R., Swan, B. K., Mathyer, M. E., Hallam, S. J., Lopez-Garcia, P., Takaki, Y., Nunoura, T., Woyke, T., Herndl, G. J., & Stepanauskas, R. (2017). Major role of nitrite-oxidizing bacteria in dark ocean carbon fixation. Science, 358(6366), 1046‚ 1051. https://doi.org/10.1126/science.aan8260	NA	d__Bacteria;p__Nitrospinota;c__Nitrospinia;o__Nitrospinales;f__Nitrospinaceae;g__Nitromaritima;s__	N/A	N/A	N/A	N/A	N/A	N/A	N/A	N/A	N/A	N/A	d__Bacteria;p__Nitrospinota;c__Nitrospinia;o__Nitrospinales;f__Nitrospinaceae;g__Nitromaritima;s__	ANI	classification based on placement in class-level tree	GCA_000372225.1, s__Nitromaritima sp000372225, 95.0, 79.75, 0.2; GCA_018697205.1, s__Nitromaritima sp018697205, 95.0, 78.0, 0.22; GCA_905182935.1, s__Nitromaritima sp905182935, 95.0, 77.69, 0.18; GCA_018647025.1, s__Nitromaritima sp018647025, 95.0, 77.63, 0.14; GCA_002731985.1, s__Nitromaritima sp002731985, 95.0, 76.49, 0.08; GCA_003451695.1, s__Nitromaritima sp003451695, 95.0, 76.42, 0.08	51.15	11	0.898303	N/A	GTDB-Tk v2.1.0	k__Bacteria (UID3187)	2258	188	117	79	105	4	0	0	0	51.42	2.56	25
AC_649_C23	AC_649_C23	PRJNA234991	SAMN02745445	NA	NA	NA	NA	2634166816	Pachiadaki, M. G., Sintes, E., Bergauer, K., Brown, J. M., Record, N. R., Swan, B. K., Mathyer, M. E., Hallam, S. J., Lopez-Garcia, P., Takaki, Y., Nunoura, T., Woyke, T., Herndl, G. J., & Stepanauskas, R. (2017). Major role of nitrite-oxidizing bacteria in dark ocean carbon fixation. Science, 358(6366), 1046‚ 1051. https://doi.org/10.1126/science.aan8260	NA	d__Bacteria;p__Nitrospinota;c__Nitrospinia;o__Nitrospinales;f__Nitrospinaceae;g__UBA8687;s__	N/A	N/A	N/A	N/A	N/A	GCA_009873655.1	95	d__Bacteria;p__Nitrospinota;c__Nitrospinia;o__Nitrospinales;f__Nitrospinaceae;g__UBA8687;s__UBA8687 sp009873655	79.19	0.6	d__Bacteria;p__Nitrospinota;c__Nitrospinia;o__Nitrospinales;f__Nitrospinaceae;g__UBA8687;s__	taxonomic classification defined by topology and ANI	classification based on placement in class-level tree	GCA_016763735.1, s__UBA8687 sp016763735, 95.0, 79.2, 0.23; GCA_002697825.1, s__UBA8687 sp002697825, 95.0, 79.15, 0.34; GCA_002721515.1, s__UBA8687 sp002721515, 95.0, 79.01, 0.24; GCA_013349585.1, s__UBA8687 sp013349585, 95.0, 78.46, 0.37; GCA_018665625.1, s__UBA8687 sp018665625, 95.0, 78.21, 0.41	30.14	11	0.954501	Genome not assigned to closest species as it falls outside its pre-defined ANI radius	GTDB-Tk v2.1.0	k__Bacteria (UID3187)	2258	188	117	130	57	1	0	0	0	28.51	0.85	0
AC_728_G23	AC_728_G23	PRJNA234994	SAMN02745102	NA	NA	NA	NA	2634166671	Pachiadaki, M. G., Sintes, E., Bergauer, K., Brown, J. M., Record, N. R., Swan, B. K., Mathyer, M. E., Hallam, S. J., Lopez-Garcia, P., Takaki, Y., Nunoura, T., Woyke, T., Herndl, G. J., & Stepanauskas, R. (2017). Major role of nitrite-oxidizing bacteria in dark ocean carbon fixation. Science, 358(6366), 1046‚Äì1051. https://doi.org/10.1126/science.aan8260	deposited as Nitrospinota, but classified differently by GTDB-Tk	d__Bacteria;p__Nitrospirota;c__Nitrospiria;o__Nitrospirales;f__UBA8639;g__SPGG5;s__	N/A	N/A	N/A	N/A	N/A	GCA_001643555.1	95	d__Bacteria;p__Nitrospirota;c__Nitrospiria;o__Nitrospirales;f__UBA8639;g__SPGG5;s__SPGG5 sp001643555	76.78	0.12	d__Bacteria;p__Nitrospirota;c__Nitrospiria;o__Nitrospirales;f__UBA8639;g__;s__	taxonomic classification defined by topology and ANI	N/A	N/A	58.96	11	0.914129	N/A	GTDB-Tk v1.6.0	NA	NA	NA	NA	NA	NA	NA	NA	NA	NA	NA	NA	NA
AC_738_P20	AC_738_P20	PRJNA234993	SAMN02745448	NA	NA	NA	NA	2634166679	Pachiadaki, M. G., Sintes, E., Bergauer, K., Brown, J. M., Record, N. R., Swan, B. K., Mathyer, M. E., Hallam, S. J., Lopez-Garcia, P., Takaki, Y., Nunoura, T., Woyke, T., Herndl, G. J., & Stepanauskas, R. (2017). Major role of nitrite-oxidizing bacteria in dark ocean carbon fixation. Science, 358(6366), 1046‚ 1051. https://doi.org/10.1126/science.aan8260	NA	d__Bacteria;p__Nitrospinota;c__Nitrospinia;o__Nitrospinales;f__Nitrospinaceae;g__UBA8687;s__	N/A	N/A	N/A	N/A	N/A	GCA_009873655.1	95	d__Bacteria;p__Nitrospinota;c__Nitrospinia;o__Nitrospinales;f__Nitrospinaceae;g__UBA8687;s__UBA8687 sp009873655	79.13	0.47	d__Bacteria;p__Nitrospinota;c__Nitrospinia;o__Nitrospinales;f__Nitrospinaceae;g__UBA8687;s__	taxonomic classification defined by topology and ANI	classification based on placement in class-level tree	GCA_002697825.1, s__UBA8687 sp002697825, 95.0, 79.51, 0.33; GCA_016763735.1, s__UBA8687 sp016763735, 95.0, 79.25, 0.16; GCA_013349585.1, s__UBA8687 sp013349585, 95.0, 78.68, 0.42; GCA_018665625.1, s__UBA8687 sp018665625, 95.0, 78.65, 0.35; GCA_002721515.1, s__UBA8687 sp002721515, 95.0, 77.21, 0.24	35.72	11	0.952103	N/A	GTDB-Tk v2.1.0	k__Bacteria (UID3187)	2258	188	117	106	79	3	0	0	0	38.03	1.71	0
ACK-K080	ACK-K080	PRJNA598416	SAMN13684206	GCA_011777105.1	NA	NA	NA	NA	NA	NA	d__Bacteria;p__Nitrospinota;c__Nitrospinia;o__Nitrospinales;f__Nitrospinaceae;g__;s__	N/A	N/A	N/A	N/A	N/A	N/A	N/A	N/A	N/A	N/A	d__Bacteria;p__Nitrospinota;c__Nitrospinia;o__Nitrospinales;f__Nitrospinaceae;g__;s__	taxonomic novelty determined using RED	classification based on placement in class-level tree	N/A	51.55	11	0.86696	Genome has more than 34.2% of markers with multiple hits	GTDB-Tk v2.1.0	k__Bacteria (UID203)	5449	104	58	5	64	34	1	0	0	91.38	31.52	0
AD_113_L21	AD_113_L21	PRJNA234995	SAMN02745334	NA	NA	NA	NA	2634166564	Pachiadaki, M. G., Sintes, E., Bergauer, K., Brown, J. M., Record, N. R., Swan, B. K., Mathyer, M. E., Hallam, S. J., Lopez-Garcia, P., Takaki, Y., Nunoura, T., Woyke, T., Herndl, G. J., & Stepanauskas, R. (2017). Major role of nitrite-oxidizing bacteria in dark ocean carbon fixation. Science, 358(6366), 1046‚ 1051. https://doi.org/10.1126/science.aan8260	NA	d__Bacteria;p__Nitrospinota;c__Nitrospinia;o__Nitrospinales;f__Nitrospinaceae;g__LS-NOB;s__	N/A	N/A	N/A	N/A	N/A	GCA_003545625.1	95	d__Bacteria;p__Nitrospinota;c__Nitrospinia;o__Nitrospinales;f__Nitrospinaceae;g__LS-NOB;s__LS-NOB sp003545625	97.45	0.48	d__Bacteria;p__Nitrospinota;c__Nitrospinia;o__Nitrospinales;f__Nitrospinaceae;g__LS-NOB;s__	taxonomic classification defined by topology and ANI	classification based on placement in class-level tree	GCA_018653085.1, s__LS-NOB sp018653085, 95.0, 86.48, 0.74; GCA_001542995.1, s__LS-NOB sp001542995, 95.0, 82.04, 0.65; GCA_018673915.1, s__LS-NOB sp018673915, 95.0, 80.11, 0.59; GCA_014382285.1, s__LS-NOB sp014382285, 95.0, 79.96, 0.57; GCA_002454045.1, s__LS-NOB sp002454045, 95.0, 79.8, 0.39; GCA_002786505.1, s__LS-NOB sp002786505, 95.0, 79.31, 0.45; GCA_018664975.1, s__LS-NOB sp018664975, 95.0, …	22.16	11	0.978181	Genome not assigned to closest species as it falls outside its pre-defined ANI radius	GTDB-Tk v2.1.0	k__Bacteria (UID203)	5449	104	58	86	18	0	0	0	0	22.57	0	0
AD_129_P22	AD_129_P22	PRJNA234987	SAMN02745470	NA	NA	NA	NA	2634166692	Pachiadaki, M. G., Sintes, E., Bergauer, K., Brown, J. M., Record, N. R., Swan, B. K., Mathyer, M. E., Hallam, S. J., Lopez-Garcia, P., Takaki, Y., Nunoura, T., Woyke, T., Herndl, G. J., & Stepanauskas, R. (2017). Major role of nitrite-oxidizing bacteria in dark ocean carbon fixation. Science, 358(6366), 1046‚ 1051. https://doi.org/10.1126/science.aan8260	NA	d__Bacteria;p__Nitrospinota;c__Nitrospinia;o__Nitrospinales;f__Nitrospinaceae;g__Nitromaritima;s__	N/A	N/A	N/A	N/A	N/A	GCA_018697205.1	95	d__Bacteria;p__Nitrospinota;c__Nitrospinia;o__Nitrospinales;f__Nitrospinaceae;g__Nitromaritima;s__Nitromaritima sp018697205	82.25	0.68	d__Bacteria;p__Nitrospinota;c__Nitrospinia;o__Nitrospinales;f__Nitrospinaceae;g__Nitromaritima;s__	taxonomic classification defined by topology and ANI	classification based on placement in class-level tree	GCA_000372225.1, s__Nitromaritima sp000372225, 95.0, 85.4, 0.68; GCA_018647025.1, s__Nitromaritima sp018647025, 95.0, 81.1, 0.39; GCA_905182935.1, s__Nitromaritima sp905182935, 95.0, 77.85, 0.25; GCA_003451695.1, s__Nitromaritima sp003451695, 95.0, 76.82, 0.14; GCA_002731985.1, s__Nitromaritima sp002731985, 95.0, 76.37, 0.12	46.68	11	0.955533	Genome not assigned to closest species as it falls outside its pre-defined ANI radius	GTDB-Tk v2.1.0	k__Bacteria (UID3187)	2258	188	117	89	98	1	0	0	0	42.17	0.85	0
AD_150_O19	AD_150_O19	PRJNA234990	SAMN02745373	NA	NA	NA	NA	2634166695	Pachiadaki, M. G., Sintes, E., Bergauer, K., Brown, J. M., Record, N. R., Swan, B. K., Mathyer, M. E., Hallam, S. J., Lopez-Garcia, P., Takaki, Y., Nunoura, T., Woyke, T., Herndl, G. J., & Stepanauskas, R. (2017). Major role of nitrite-oxidizing bacteria in dark ocean carbon fixation. Science, 358(6366), 1046‚ 1051. https://doi.org/10.1126/science.aan8260	NA	d__Bacteria;p__Nitrospinota;c__Nitrospinia;o__Nitrospinales;f__Nitrospinaceae;g__Nitromaritima;s__	N/A	N/A	N/A	N/A	N/A	GCA_000372225.1	95	d__Bacteria;p__Nitrospinota;c__Nitrospinia;o__Nitrospinales;f__Nitrospinaceae;g__Nitromaritima;s__Nitromaritima sp000372225	92.53	0.72	d__Bacteria;p__Nitrospinota;c__Nitrospinia;o__Nitrospinales;f__Nitrospinaceae;g__Nitromaritima;s__	taxonomic classification defined by topology and ANI	classification based on placement in class-level tree	GCA_018647025.1, s__Nitromaritima sp018647025, 95.0, 82.92, 0.48; GCA_018697205.1, s__Nitromaritima sp018697205, 95.0, 81.05, 0.58; GCA_905182935.1, s__Nitromaritima sp905182935, 95.0, 78.52, 0.26; GCA_003451695.1, s__Nitromaritima sp003451695, 95.0, 76.9, 0.14; GCA_002731985.1, s__Nitromaritima sp002731985, 95.0, 76.72, 0.11	39.56	11	0.975379	Genome not assigned to closest species as it falls outside its pre-defined ANI radius	GTDB-Tk v2.1.0	k__Bacteria (UID3187)	2258	188	117	103	82	3	0	0	0	30.5	1.71	0
AD_259_M10	AD_259_M10	PRJNA234967	SAMN02745472	NA	NA	NA	NA	2634166698	Pachiadaki, M. G., Sintes, E., Bergauer, K., Brown, J. M., Record, N. R., Swan, B. K., Mathyer, M. E., Hallam, S. J., Lopez-Garcia, P., Takaki, Y., Nunoura, T., Woyke, T., Herndl, G. J., & Stepanauskas, R. (2017). Major role of nitrite-oxidizing bacteria in dark ocean carbon fixation. Science, 358(6366), 1046‚ 1051. https://doi.org/10.1126/science.aan8260	NA	d__Bacteria;p__Nitrospinota;c__Nitrospinia;o__Nitrospinales;f__Nitrospinaceae;g__LS-NOB;s__	N/A	N/A	N/A	N/A	N/A	GCA_003545625.1	95	d__Bacteria;p__Nitrospinota;c__Nitrospinia;o__Nitrospinales;f__Nitrospinaceae;g__LS-NOB;s__LS-NOB sp003545625	95.65	0.34	d__Bacteria;p__Nitrospinota;c__Nitrospinia;o__Nitrospinales;f__Nitrospinaceae;g__LS-NOB;s__	taxonomic classification defined by topology and ANI	classification based on placement in class-level tree	GCA_018653085.1, s__LS-NOB sp018653085, 95.0, 86.51, 0.52; GCA_001542995.1, s__LS-NOB sp001542995, 95.0, 81.77, 0.49; GCA_018673915.1, s__LS-NOB sp018673915, 95.0, 80.16, 0.43; GCA_002454045.1, s__LS-NOB sp002454045, 95.0, 80.04, 0.28; GCA_002786505.1, s__LS-NOB sp002786505, 95.0, 79.83, 0.27; GCA_014382285.1, s__LS-NOB sp014382285, 95.0, 79.47, 0.38; GCA_018664975.1, s__LS-NOB sp018664975, 95.0,…	18.86	11	0.973176	Genome not assigned to closest species as it falls outside its pre-defined ANI radius	GTDB-Tk v2.1.0	k__Bacteria (UID3187)	2258	188	117	152	36	0	0	0	0	12.7	0	0
AD_261_E20	AD_261_E20	PRJNA235018	SAMN02745376	NA	NA	NA	NA	2634166700	Pachiadaki, M. G., Sintes, E., Bergauer, K., Brown, J. M., Record, N. R., Swan, B. K., Mathyer, M. E., Hallam, S. J., Lopez-Garcia, P., Takaki, Y., Nunoura, T., Woyke, T., Herndl, G. J., & Stepanauskas, R. (2017). Major role of nitrite-oxidizing bacteria in dark ocean carbon fixation. Science, 358(6366), 1046‚ 1051. https://doi.org/10.1126/science.aan8260	NA	d__Bacteria;p__Nitrospinota;c__Nitrospinia;o__Nitrospinales;f__Nitrospinaceae;g__Nitromaritima;s__	N/A	N/A	N/A	N/A	N/A	GCA_000372225.1	95	d__Bacteria;p__Nitrospinota;c__Nitrospinia;o__Nitrospinales;f__Nitrospinaceae;g__Nitromaritima;s__Nitromaritima sp000372225	92.38	0.64	d__Bacteria;p__Nitrospinota;c__Nitrospinia;o__Nitrospinales;f__Nitrospinaceae;g__Nitromaritima;s__	taxonomic classification defined by topology and ANI	classification based on placement in class-level tree	GCA_018647025.1, s__Nitromaritima sp018647025, 95.0, 82.75, 0.42; GCA_018697205.1, s__Nitromaritima sp018697205, 95.0, 80.44, 0.54; GCA_905182935.1, s__Nitromaritima sp905182935, 95.0, 77.56, 0.2; GCA_003451695.1, s__Nitromaritima sp003451695, 95.0, 76.79, 0.11; GCA_002731985.1, s__Nitromaritima sp002731985, 95.0, 76.46, 0.13	66.74	11	0.977982	Genome not assigned to closest species as it falls outside its pre-defined ANI radius	GTDB-Tk v2.1.0	k__Bacteria (UID3187)	2258	188	117	49	138	1	0	0	0	61.91	0.17	0
AG_538_I02	AG_538_I02	NA	NA	NA	NA	NA	Gp0148689	2681812873	Pachiadaki, M. G., Sintes, E., Bergauer, K., Brown, J. M., Record, N. R., Swan, B. K., Mathyer, M. E., Hallam, S. J., Lopez-Garcia, P., Takaki, Y., Nunoura, T., Woyke, T., Herndl, G. J., & Stepanauskas, R. (2017). Major role of nitrite-oxidizing bacteria in dark ocean carbon fixation. Science, 358(6366), 1046‚ 1051. https://doi.org/10.1126/science.aan8260	NA	d__Bacteria;p__Nitrospinota;c__Nitrospinia;o__Nitrospinales;f__Nitrospinaceae;g__Nitromaritima;s__	N/A	N/A	N/A	N/A	N/A	GCA_018697205.1	95	d__Bacteria;p__Nitrospinota;c__Nitrospinia;o__Nitrospinales;f__Nitrospinaceae;g__Nitromaritima;s__Nitromaritima sp018697205	80.29	0.67	d__Bacteria;p__Nitrospinota;c__Nitrospinia;o__Nitrospinales;f__Nitrospinaceae;g__Nitromaritima;s__	taxonomic classification defined by topology and ANI	classification based on placement in class-level tree	GCA_000372225.1, s__Nitromaritima sp000372225, 95.0, 83.8, 0.6; GCA_018647025.1, s__Nitromaritima sp018647025, 95.0, 80.17, 0.4; GCA_905182935.1, s__Nitromaritima sp905182935, 95.0, 77.03, 0.23; GCA_003451695.1, s__Nitromaritima sp003451695, 95.0, 76.59, 0.13; GCA_002731985.1, s__Nitromaritima sp002731985, 95.0, 76.44, 0.12	21.49	11	0.955679	Genome not assigned to closest species as it falls outside its pre-defined ANI radius	GTDB-Tk v2.1.0	k__Bacteria (UID203)	5449	104	58	90	14	0	0	0	0	21.55	0	0
AG_538_K21	AG_538_K21	NA	NA	NA	NA	NA	Gp0148687	2681812871	Pachiadaki, M. G., Sintes, E., Bergauer, K., Brown, J. M., Record, N. R., Swan, B. K., Mathyer, M. E., Hallam, S. J., Lopez-Garcia, P., Takaki, Y., Nunoura, T., Woyke, T., Herndl, G. J., & Stepanauskas, R. (2017). Major role of nitrite-oxidizing bacteria in dark ocean carbon fixation. Science, 358(6366), 1046‚ 1051. https://doi.org/10.1126/science.aan8260	NA	d__Bacteria;p__Nitrospinota;c__Nitrospinia;o__Nitrospinales;f__Nitrospinaceae;g__Nitromaritima;s__	N/A	N/A	N/A	N/A	N/A	GCA_000372225.1	95	d__Bacteria;p__Nitrospinota;c__Nitrospinia;o__Nitrospinales;f__Nitrospinaceae;g__Nitromaritima;s__Nitromaritima sp000372225	92.53	0.79	d__Bacteria;p__Nitrospinota;c__Nitrospinia;o__Nitrospinales;f__Nitrospinaceae;g__Nitromaritima;s__	taxonomic classification defined by topology and ANI	classification based on placement in class-level tree	GCA_018647025.1, s__Nitromaritima sp018647025, 95.0, 82.46, 0.79; GCA_018697205.1, s__Nitromaritima sp018697205, 95.0, 80.52, 0.57; GCA_905182935.1, s__Nitromaritima sp905182935, 95.0, 77.78, 0.4; GCA_003451695.1, s__Nitromaritima sp003451695, 95.0, 76.57, 0.18; GCA_002731985.1, s__Nitromaritima sp002731985, 95.0, 76.55, 0.2	84.25	11	0.97954	Genome not assigned to closest species as it falls outside its pre-defined ANI radius	GTDB-Tk v2.1.0	k__Bacteria (UID3187)	2258	188	117	29	155	4	0	0	0	89.57	3.42	0
AG_538_L21	AG_538_L21	NA	NA	NA	NA	NA	Gp0148688	2681812872	Pachiadaki, M. G., Sintes, E., Bergauer, K., Brown, J. M., Record, N. R., Swan, B. K., Mathyer, M. E., Hallam, S. J., Lopez-Garcia, P., Takaki, Y., Nunoura, T., Woyke, T., Herndl, G. J., & Stepanauskas, R. (2017). Major role of nitrite-oxidizing bacteria in dark ocean carbon fixation. Science, 358(6366), 1046‚ 1051. https://doi.org/10.1126/science.aan8260	NA	d__Bacteria;p__Nitrospinota;c__Nitrospinia;o__Nitrospinales;f__Nitrospinaceae;g__LS-NOB;s__	N/A	N/A	N/A	N/A	N/A	GCA_002454045.1	95	d__Bacteria;p__Nitrospinota;c__Nitrospinia;o__Nitrospinales;f__Nitrospinaceae;g__LS-NOB;s__LS-NOB sp002454045	80.52	0.71	d__Bacteria;p__Nitrospinota;c__Nitrospinia;o__Nitrospinales;f__Nitrospinaceae;g__LS-NOB;s__	taxonomic classification defined by topology and ANI	classification based on placement in class-level tree	GCA_003545625.1, s__LS-NOB sp003545625, 95.0, 89.86, 0.85; GCA_018653085.1, s__LS-NOB sp018653085, 95.0, 86.44, 0.75; GCA_001542995.1, s__LS-NOB sp001542995, 95.0, 82.21, 0.69; GCA_018673915.1, s__LS-NOB sp018673915, 95.0, 80.61, 0.63; GCA_014382285.1, s__LS-NOB sp014382285, 95.0, 80.36, 0.6; GCA_018664975.1, s__LS-NOB sp018664975, 95.0, 80.07, 0.53; GCA_002786505.1, s__LS-NOB sp002786505, 95.0, …	81.69	11	0.956247	Genome not assigned to closest species as it falls outside its pre-defined ANI radius	GTDB-Tk v2.1.0	k__Bacteria (UID3187)	2258	188	117	30	153	5	0	0	0	83.28	2.74	0
AH-315-D06	AH-315-D06	PRJNA702937	SAMN17985298	GCA_017116505.1	NA	NA	NA	NA	D'Angelo, T., Goordial, J., Poulton, N. J., Seyler, L., Huber, J. A., Stepanauskas, R., & Orcutt, B. N. (2022). Oceanic Crustal Fluid Single Cell Genomics Complements Metagenomic and Metatranscriptomic Surveys With Orders of Magnitude Less Sample Volume. Frontiers in Microbiology, 12(January), 1‚ 13. https://doi.org/10.3389/fmicb.2021.738231	NA	d__Bacteria;p__Nitrospinota;c__Nitrospinia;o__Nitrospinales;f__Nitrospinaceae;g__UBA8687;s__	N/A	N/A	N/A	N/A	N/A	GCA_016763735.1	95	d__Bacteria;p__Nitrospinota;c__Nitrospinia;o__Nitrospinales;f__Nitrospinaceae;g__UBA8687;s__UBA8687 sp016763735	95.8	0.24	d__Bacteria;p__Nitrospinota;c__Nitrospinia;o__Nitrospinales;f__Nitrospinaceae;g__UBA8687;s__	taxonomic classification defined by topology and ANI	classification based on placement in class-level tree	GCA_013349585.1, s__UBA8687 sp013349585, 95.0, 89.55, 0.36; GCA_018665625.1, s__UBA8687 sp018665625, 95.0, 79.57, 0.45; GCA_009873655.1, s__UBA8687 sp009873655, 95.0, 78.56, 0.33; GCA_002721515.1, s__UBA8687 sp002721515, 95.0, 77.16, 0.12; GCA_002697825.1, s__UBA8687 sp002697825, 95.0, 77.09, 0.2	23.65	11	0.981545	N/A	GTDB-Tk v2.1.0	k__Bacteria (UID203)	5449	104	58	82	22	0	0	0	0	31.03	0	0
AH-679-G02	AH-679-G02	PRJNA779602	SAMN27740581	GCA_023272345.1	NA	NA	NA	NA	NA	NA	d__Bacteria;p__Nitrospinota;c__Nitrospinia;o__Nitrospinales;f__Nitrospinaceae;g__Nitromaritima;s__	N/A	N/A	N/A	N/A	N/A	GCA_000372225.1	95	d__Bacteria;p__Nitrospinota;c__Nitrospinia;o__Nitrospinales;f__Nitrospinaceae;g__Nitromaritima;s__Nitromaritima sp000372225	91.63	0.59	d__Bacteria;p__Nitrospinota;c__Nitrospinia;o__Nitrospinales;f__Nitrospinaceae;g__Nitromaritima;s__	taxonomic classification defined by topology and ANI	classification based on placement in class-level tree	GCA_018647025.1, s__Nitromaritima sp018647025, 95.0, 82.13, 0.45; GCA_018697205.1, s__Nitromaritima sp018697205, 95.0, 80.38, 0.56; GCA_905182935.1, s__Nitromaritima sp905182935, 95.0, 78.96, 0.25; GCA_002731985.1, s__Nitromaritima sp002731985, 95.0, 76.58, 0.14; GCA_003451695.1, s__Nitromaritima sp003451695, 95.0, 76.43, 0.06	17.87	11	0.97952	Genome not assigned to closest species as it falls outside its pre-defined ANI radius	GTDB-Tk v2.1.0	k__Bacteria (UID203)	5449	104	58	93	11	0	0	0	0	17.24	0	0
AH-679-O07	AH-679-O07	PRJNA779602	SAMN27740604	GCA_023271875.1	NA	NA	NA	NA	NA	NA	d__Bacteria;p__Nitrospinota;c__Nitrospinia;o__Nitrospinales;f__Nitrospinaceae;g__Nitromaritima;s__	N/A	N/A	N/A	N/A	N/A	GCA_000372225.1	95	d__Bacteria;p__Nitrospinota;c__Nitrospinia;o__Nitrospinales;f__Nitrospinaceae;g__Nitromaritima;s__Nitromaritima sp000372225	92.11	0.58	d__Bacteria;p__Nitrospinota;c__Nitrospinia;o__Nitrospinales;f__Nitrospinaceae;g__Nitromaritima;s__	taxonomic classification defined by topology and ANI	classification based on placement in class-level tree	GCA_018647025.1, s__Nitromaritima sp018647025, 95.0, 82.38, 0.57; GCA_018697205.1, s__Nitromaritima sp018697205, 95.0, 80.68, 0.56; GCA_905182935.1, s__Nitromaritima sp905182935, 95.0, 77.87, 0.28; GCA_003451695.1, s__Nitromaritima sp003451695, 95.0, 76.83, 0.12; GCA_002731985.1, s__Nitromaritima sp002731985, 95.0, 76.44, 0.1	58.98	11	0.978906	Genome not assigned to closest species as it falls outside its pre-defined ANI radius	GTDB-Tk v2.1.0	k__Bacteria (UID3187)	2258	188	117	80	106	2	0	0	0	64.99	1.71	0
ALOHA_A20_37	ALOHA_A2.0_37	PRJNA352737	SAMN25999019	GCA_022450865.1	NA	NA	NA	NA	Leu, A. O., Eppley, J. M., Burger, A., & DeLong, E. F. (2022). Diverse Genomic Traits Differentiate Sinking-Particle-Associated versus Free-Living Microbes throughout the Oligotrophic Open Ocean Water Column. MBio. https://doi.org/10.1128/mbio.01569-22	NA	d__Bacteria;p__Nitrospinota;c__Nitrospinia;o__Nitrospinales;f__Nitrospinaceae;g__UBA8687;s__	N/A	N/A	N/A	N/A	N/A	GCA_009873655.1	95	d__Bacteria;p__Nitrospinota;c__Nitrospinia;o__Nitrospinales;f__Nitrospinaceae;g__UBA8687;s__UBA8687 sp009873655	78.88	0.59	d__Bacteria;p__Nitrospinota;c__Nitrospinia;o__Nitrospinales;f__Nitrospinaceae;g__UBA8687;s__	taxonomic classification defined by topology and ANI	classification based on placement in class-level tree	GCA_002697825.1, s__UBA8687 sp002697825, 95.0, 79.4, 0.33; GCA_016763735.1, s__UBA8687 sp016763735, 95.0, 78.58, 0.28; GCA_018665625.1, s__UBA8687 sp018665625, 95.0, 78.56, 0.47; GCA_013349585.1, s__UBA8687 sp013349585, 95.0, 78.43, 0.41; GCA_002721515.1, s__UBA8687 sp002721515, 95.0, 77.57, 0.25	69.46	11	0.949947	Genome not assigned to closest species as it falls outside its pre-defined ANI radius;Genome has more than 10.8% of markers with multiple hits	GTDB-Tk v2.1.0	k__Bacteria (UID3187)	2258	188	117	29	149	10	0	0	0	78.53	4.7	10
ALOHA_A25_81	ALOHA_A2.5_81	PRJNA352737	SAMN25999119	GCA_022449485.1	NA	NA	NA	NA	Leu, A. O., Eppley, J. M., Burger, A., & DeLong, E. F. (2022). Diverse Genomic Traits Differentiate Sinking-Particle-Associated versus Free-Living Microbes throughout the Oligotrophic Open Ocean Water Column. MBio. https://doi.org/10.1128/mbio.01569-22	NA	d__Bacteria;p__Nitrospinota;c__Nitrospinia;o__Nitrospinales;f__Nitrospinaceae;g__Nitromaritima;s__	N/A	N/A	N/A	N/A	N/A	GCA_018697205.1	95	d__Bacteria;p__Nitrospinota;c__Nitrospinia;o__Nitrospinales;f__Nitrospinaceae;g__Nitromaritima;s__Nitromaritima sp018697205	82.04	0.59	d__Bacteria;p__Nitrospinota;c__Nitrospinia;o__Nitrospinales;f__Nitrospinaceae;g__Nitromaritima;s__	taxonomic classification defined by topology and ANI	classification based on placement in class-level tree	GCA_000372225.1, s__Nitromaritima sp000372225, 95.0, 85.11, 0.5; GCA_018647025.1, s__Nitromaritima sp018647025, 95.0, 80.76, 0.4; GCA_905182935.1, s__Nitromaritima sp905182935, 95.0, 77.47, 0.22; GCA_002731985.1, s__Nitromaritima sp002731985, 95.0, 76.26, 0.11; GCA_003451695.1, s__Nitromaritima sp003451695, 95.0, 76.12, 0.14	63.19	11	0.958915	Genome has more than 14.2% of markers with multiple hits;Genome not assigned to closest species as it falls outside its pre-defined ANI radius	GTDB-Tk v2.1.0	k__Bacteria (UID203)	5449	104	58	8	72	23	1	0	0	89.5	8.46	11.54
ALOHA_A25_82	ALOHA_A2.5_82	PRJNA352737	SAMN25999120	GCA_022449275.1	NA	NA	NA	NA	Leu, A. O., Eppley, J. M., Burger, A., & DeLong, E. F. (2022). Diverse Genomic Traits Differentiate Sinking-Particle-Associated versus Free-Living Microbes throughout the Oligotrophic Open Ocean Water Column. MBio. https://doi.org/10.1128/mbio.01569-22	NA	d__Bacteria;p__Nitrospinota;c__Nitrospinia;o__Nitrospinales;f__Nitrospinaceae;g__Nitromaritima;s__	N/A	N/A	N/A	N/A	N/A	GCA_018697205.1	95	d__Bacteria;p__Nitrospinota;c__Nitrospinia;o__Nitrospinales;f__Nitrospinaceae;g__Nitromaritima;s__Nitromaritima sp018697205	81.92	0.68	d__Bacteria;p__Nitrospinota;c__Nitrospinia;o__Nitrospinales;f__Nitrospinaceae;g__Nitromaritima;s__	taxonomic classification defined by topology and ANI	classification based on placement in class-level tree	GCA_000372225.1, s__Nitromaritima sp000372225, 95.0, 84.94, 0.52; GCA_018647025.1, s__Nitromaritima sp018647025, 95.0, 80.99, 0.39; GCA_905182935.1, s__Nitromaritima sp905182935, 95.0, 77.69, 0.21; GCA_003451695.1, s__Nitromaritima sp003451695, 95.0, 76.39, 0.13; GCA_002731985.1, s__Nitromaritima sp002731985, 95.0, 76.3, 0.1	54.37	11	0.956768	Genome has more than 11.7% of markers with multiple hits;Genome not assigned to closest species as it falls outside its pre-defined ANI radius	GTDB-Tk v2.1.0	k__Bacteria (UID3187)	2258	188	117	53	111	24	0	0	0	70.7	9.23	41.67
ARS89	ARS89	PRJNA391943	SAMN07619520	GCA_002685755.1	NA	NA	NA	2786546233	Tully, B. J., Graham, E. D., & Heidelberg, J. F. (2018). The reconstruction of 2,631 draft metagenome-assembled genomes from the global oceans. Scientific Data, 5(1), 170203. https://doi.org/10.1038/sdata.2017.203	deposited as Nitrospinota, but classified differently by GTDB-Tk	d__Bacteria;p__UBA8248;c__UBA8248;o__UBA8248;f__UBA8248;g__UBA8248;s__UBA8248 sp002685755	GCA_002685755.1	95	d__Bacteria;p__UBA8248;c__UBA8248;o__UBA8248;f__UBA8248;g__UBA8248;s__UBA8248 sp002685755	100	0.97	GCA_002685755.1	95	d__Bacteria;p__UBA8248;c__UBA8248;o__UBA8248;f__UBA8248;g__UBA8248;s__UBA8248 sp002685755	100	0.97	d__Bacteria;p__UBA8248;c__UBA8248;o__UBA8248;f__UBA8248;g__UBA8248;s__	taxonomic classification defined by topology and ANI	topological placement and ANI have congruent species assignments	GCA_018669005.1, s__UBA8248 sp018669005, 95.0, 77.82, 0.28	63.6	11	N/A	N/A	GTDB-Tk v2.1.0	NA	NA	NA	NA	NA	NA	NA	NA	NA	NA	NA	NA	NA
B13D1T1	B13D1T1	PRJNA635214	SAMN16241973	GCA_022545375.1	NA	NA	NA	NA	Zhou, Y.-L., Mara, P., Cui, G.-J., Edgcomb, V. P., & Wang, Y. (2022). Microbiomes in the Challenger Deep slope and bottom-axis sediments. Nature Communications, 13(1), 1515. https://doi.org/10.1038/s41467-022-29144-4	deposited as Nitrospinota, but classified differently by GTDB-Tk	d__Bacteria;p__UBA8248;c__;o__;f__;g__;s__	N/A	N/A	N/A	N/A	N/A	N/A	N/A	N/A	N/A	N/A	d__Bacteria;p__UBA8248;c__;o__;f__;g__;s__	taxonomic classification fully defined by topology	classification based on placement in backbone tree	N/A	73.67	11	0.391387	N/A	GTDB-Tk v2.1.0	NA	NA	NA	NA	NA	NA	NA	NA	NA	NA	NA	NA	NA
B13T1B3	B13T1B3	PRJNA635214	SAMN16244085	GCA_022573695.1	NA	NA	NA	NA	Zhou, Y.-L., Mara, P., Cui, G.-J., Edgcomb, V. P., & Wang, Y. (2022). Microbiomes in the Challenger Deep slope and bottom-axis sediments. Nature Communications, 13(1), 1515. https://doi.org/10.1038/s41467-022-29144-4	NA	d__Bacteria;p__Nitrospinota;c__Nitrospinia;o__Nitrospinales;f__Nitrospinaceae;g__SZUA-226;s__SZUA-226 sp004357365	GCA_004357365.1	95	d__Bacteria;p__Nitrospinota;c__Nitrospinia;o__Nitrospinales;f__Nitrospinaceae;g__SZUA-226;s__SZUA-226 sp004357365	98.53	0.89	GCA_004357365.1	95	d__Bacteria;p__Nitrospinota;c__Nitrospinia;o__Nitrospinales;f__Nitrospinaceae;g__SZUA-226;s__SZUA-226 sp004357365	98.53	0.89	d__Bacteria;p__Nitrospinota;c__Nitrospinia;o__Nitrospinales;f__Nitrospinaceae;g__SZUA-226;s__	taxonomic classification defined by topology and ANI	topological placement and ANI have congruent species assignments	GCA_003229345.1, s__SZUA-226 sp003229345, 95.0, 80.95, 0.7	88.42	11	N/A	N/A	GTDB-Tk v2.1.0	k__Bacteria (UID3187)	2258	188	117	10	171	7	0	0	0	93.16	5.13	14.29
BS150m-G45	BS150m-G45	PRJNA638805	SAMN16436276	GCA_016784525.1	NA	NA	NA	NA	Cabello-Yeves, P. J., Callieri, C., Picazo, A., Mehrshad, M., Haro-Moreno, J. M., Roda-Garcia, J. J., Dzhembekova, N., Slabakova, V., Slabakova, N., Moncheva, S., & Rodriguez-Valera, F. (2021). The microbiome of the Black Sea water column analyzed by shotgun and genome centric metagenomics. Environmental Microbiomes, 16(1), 1‚ 15. https://doi.org/10.1186/s40793-021-00374-1	NA	d__Bacteria;p__Nitrospinota;c__Nitrospinia;o__Nitrospinales;f__Nitrospinaceae;g__LS-NOB;s__LS-NOB sp014382285	GCA_014382285.1	95	d__Bacteria;p__Nitrospinota;c__Nitrospinia;o__Nitrospinales;f__Nitrospinaceae;g__LS-NOB;s__LS-NOB sp014382285	99.87	0.92	GCA_014382285.1	95	d__Bacteria;p__Nitrospinota;c__Nitrospinia;o__Nitrospinales;f__Nitrospinaceae;g__LS-NOB;s__LS-NOB sp014382285	99.87	0.92	d__Bacteria;p__Nitrospinota;c__Nitrospinia;o__Nitrospinales;f__Nitrospinaceae;g__LS-NOB;s__	taxonomic classification defined by topology and ANI	topological placement and ANI have congruent species assignments	GCA_001542995.1, s__LS-NOB sp001542995, 95.0, 83.02, 0.75; GCA_905612265.1, s__LS-NOB sp905612265, 95.0, 82.93, 0.79; GCA_002786505.1, s__LS-NOB sp002786505, 95.0, 81.78, 0.8; GCA_018653085.1, s__LS-NOB sp018653085, 95.0, 80.5, 0.69; GCA_002705185.1, s__LS-NOB sp002705185, 95.0, 80.42, 0.65; GCA_003545625.1, s__LS-NOB sp003545625, 95.0, 80.34, 0.73; GCA_009873635.1, s__LS-NOB sp009873635, 95.0, 7…	87.77	11	N/A	N/A	GTDB-Tk v2.1.0	k__Bacteria (UID3187)	2258	188	117	8	176	4	0	0	0	93.96	2.56	0	Black Sea	brackish water	43.1555	28.0054	150
B18T1B5	B18T1B5	PRJNA635214	SAMN16244049	GCA_022572725.1	NA	NA	NA	NA	Zhou, Y.-L., Mara, P., Cui, G.-J., Edgcomb, V. P., & Wang, Y. (2022). Microbiomes in the Challenger Deep slope and bottom-axis sediments. Nature Communications, 13(1), 1515. https://doi.org/10.1038/s41467-022-29144-4	deposited as Nitrospinota, but classified differently by GTDB-Tk	d__Bacteria;p__Nitrospirota;c__Nitrospiria;o__Nitrospirales;f__UBA8639;g__;s__	N/A	N/A	N/A	N/A	N/A	GCA_011088105.1	95	d__Bacteria;p__Nitrospirota;c__Nitrospiria;o__Nitrospirales;f__UBA8639;g__JAALKI01;s__JAALKI01 sp011088105	77.53	0.04	d__Bacteria;p__Nitrospirota;c__Nitrospiria;o__Nitrospirales;f__UBA8639;g__;s__	taxonomic classification defined by topology and ANI	N/A	N/A	91.22	11	0.83086	N/A	GTDB-Tk v1.6.0	NA	NA	NA	NA	NA	NA	NA	NA	NA	NA	NA	NA	NA
B20T3L14	B20T3L14	PRJNA635214	SAMN16244406	GCA_022572045.1	NA	NA	NA	NA	Zhou, Y.-L., Mara, P., Cui, G.-J., Edgcomb, V. P., & Wang, Y. (2022). Microbiomes in the Challenger Deep slope and bottom-axis sediments. Nature Communications, 13(1), 1515. https://doi.org/10.1038/s41467-022-29144-4	NA	d__Bacteria;p__Nitrospinota;c__Nitrospinia;o__Nitrospinales;f__Nitrospinaceae;g__SMVS01;s__	N/A	N/A	N/A	N/A	N/A	GCA_004357435.1	95	d__Bacteria;p__Nitrospinota;c__Nitrospinia;o__Nitrospinales;f__Nitrospinaceae;g__SMVS01;s__SMVS01 sp004357435	91.17	0.64	d__Bacteria;p__Nitrospinota;c__Nitrospinia;o__Nitrospinales;f__Nitrospinaceae;g__SMVS01;s__	taxonomic classification defined by topology and ANI	classification based on placement in class-level tree	N/A	53.71	11	0.968399	Genome not assigned to closest species as it falls outside its pre-defined ANI radius	GTDB-Tk v2.1.0	k__Bacteria (UID3187)	2258	188	117	64	115	9	0	0	0	64.61	4.04	11.11
B21D1T2	B21D1T2	PRJNA635214	SAMN16242001	GCA_022572005.1	NA	NA	NA	NA	Zhou, Y.-L., Mara, P., Cui, G.-J., Edgcomb, V. P., & Wang, Y. (2022). Microbiomes in the Challenger Deep slope and bottom-axis sediments. Nature Communications, 13(1), 1515. https://doi.org/10.1038/s41467-022-29144-4	deposited as Nitrospinota, but classified differently by GTDB-Tk	d__Bacteria;p__Nitrospirota;c__Nitrospiria;o__Nitrospirales;f__Nitrospiraceae;g__DSOU01;s__	N/A	N/A	N/A	N/A	N/A	GCA_011054545.1	95	d__Bacteria;p__Nitrospirota;c__Nitrospiria;o__Nitrospirales;f__Nitrospiraceae;g__DSOU01;s__DSOU01 sp011054545	76.64	0.09	d__Bacteria;p__Nitrospirota;c__Nitrospiria;o__Nitrospirales;f__Nitrospiraceae;g__;s__	taxonomic classification defined by topology and ANI	N/A	N/A	84.79	11	0.863491	N/A	GTDB-Tk v1.6.0	NA	NA	NA	NA	NA	NA	NA	NA	NA	NA	NA	NA	NA
B21T3L8	B21T3L8	PRJNA635214	SAMN16244359	GCA_022571935.1	NA	NA	NA	NA	Zhou, Y.-L., Mara, P., Cui, G.-J., Edgcomb, V. P., & Wang, Y. (2022). Microbiomes in the Challenger Deep slope and bottom-axis sediments. Nature Communications, 13(1), 1515. https://doi.org/10.1038/s41467-022-29144-4	NA	d__Bacteria;p__Nitrospinota;c__UBA9942;o__SZUA-224;f__;g__;s__	N/A	N/A	N/A	N/A	N/A	N/A	N/A	N/A	N/A	N/A	d__Bacteria;p__Nitrospinota;c__UBA9942;o__SZUA-224;f__;g__;s__	taxonomic novelty determined using RED	classification based on placement in class-level tree	N/A	63.2	11	0.551625	N/A	GTDB-Tk v2.1.0	k__Bacteria (UID3187)	2258	188	117	51	128	9	0	0	0	69.41	2.72	0
B25T1B8	B25T1B8	PRJNA635214	SAMN16244138	GCA_022571305.1	NA	NA	NA	NA	Zhou, Y.-L., Mara, P., Cui, G.-J., Edgcomb, V. P., & Wang, Y. (2022). Microbiomes in the Challenger Deep slope and bottom-axis sediments. Nature Communications, 13(1), 1515. https://doi.org/10.1038/s41467-022-29144-4	NA	d__Bacteria;p__Nitrospinota;c__Nitrospinia;o__Nitrospinales;f__Nitrospinaceae;g__SZUA-226;s__SZUA-226 sp004357365	GCA_004357365.1	95	d__Bacteria;p__Nitrospinota;c__Nitrospinia;o__Nitrospinales;f__Nitrospinaceae;g__SZUA-226;s__SZUA-226 sp004357365	98.65	0.89	GCA_004357365.1	95	d__Bacteria;p__Nitrospinota;c__Nitrospinia;o__Nitrospinales;f__Nitrospinaceae;g__SZUA-226;s__SZUA-226 sp004357365	98.65	0.89	d__Bacteria;p__Nitrospinota;c__Nitrospinia;o__Nitrospinales;f__Nitrospinaceae;g__SZUA-226;s__	taxonomic classification defined by topology and ANI	topological placement and ANI have congruent species assignments	GCA_003229345.1, s__SZUA-226 sp003229345, 95.0, 80.95, 0.68	87.19	11	N/A	N/A	GTDB-Tk v2.1.0	k__Bacteria (UID3187)	2258	188	117	5	173	10	0	0	0	95.73	5.27	0
Cas150m-4	Cas150m-4	PRJNA279271	NA	NA	NA	NA	NA	NA	Park, S.-J., Andrei, A.S., Bulzu, P.-A., Kavagutti, V. S., Ghai, R., & Mosier, A. C. (2020). Expanded Diversity and Metabolic Versatility of Marine Nitrite-Oxidizing Bacteria Revealed by Cultivation- and Genomics-Based Approaches. Applied and Environmental Microbiology, 86(22), 1‚ 17. https://doi.org/10.1128/AEM.01667-20 / Mehrshad, M., Rodriguez-Valera, F., Amoozegar, M. A., López-García, P., & …	NA	d__Bacteria;p__Nitrospinota;c__Nitrospinia;o__Nitrospinales;f__Nitrospinaceae;g__;s__	N/A	N/A	N/A	N/A	N/A	N/A	N/A	N/A	N/A	N/A	d__Bacteria;p__Nitrospinota;c__Nitrospinia;o__Nitrospinales;f__Nitrospinaceae;g__;s__	taxonomic novelty determined using RED	classification based on placement in class-level tree	N/A	92.34	11	0.791313	N/A	GTDB-Tk v2.1.0	k__Bacteria (UID3187)	2258	188	117	7	176	5	0	0	0	95.67	3.42	0	Caspian Sea	brackish water
B2T1L10	B2T1L10	PRJNA635214	SAMN16244480	GCA_022567815.1	NA	NA	NA	NA	Zhou, Y.-L., Mara, P., Cui, G.-J., Edgcomb, V. P., & Wang, Y. (2022). Microbiomes in the Challenger Deep slope and bottom-axis sediments. Nature Communications, 13(1), 1515. https://doi.org/10.1038/s41467-022-29144-4	NA	d__Bacteria;p__Nitrospinota;c__Nitrospinia;o__Nitrospinales;f__Nitrospinaceae;g__;s__	N/A	N/A	N/A	N/A	N/A	N/A	N/A	N/A	N/A	N/A	d__Bacteria;p__Nitrospinota;c__Nitrospinia;o__Nitrospinales;f__Nitrospinaceae;g__;s__	taxonomic novelty determined using RED	classification based on placement in class-level tree	N/A	78.55	11	0.796167	N/A	GTDB-Tk v2.1.0	k__Bacteria (UID3187)	2258	188	117	19	161	8	0	0	0	87.64	5.18	0
B36T1B10	B36T1B10	PRJNA635214	SAMN16244224	GCA_022567025.1	NA	NA	NA	NA	Zhou, Y.-L., Mara, P., Cui, G.-J., Edgcomb, V. P., & Wang, Y. (2022). Microbiomes in the Challenger Deep slope and bottom-axis sediments. Nature Communications, 13(1), 1515. https://doi.org/10.1038/s41467-022-29144-4	NA	d__Bacteria;p__Nitrospinota;c__Nitrospinia;o__Nitrospinales;f__Nitrospinaceae;g__;s__	N/A	N/A	N/A	N/A	N/A	N/A	N/A	N/A	N/A	N/A	d__Bacteria;p__Nitrospinota;c__Nitrospinia;o__Nitrospinales;f__Nitrospinaceae;g__;s__	taxonomic classification fully defined by topology	classification based on placement in class-level tree	N/A	60.05	11	0.728092	N/A	GTDB-Tk v2.1.0	k__Bacteria (UID3187)	2258	188	117	63	120	5	0	0	0	62.07	2.4	0
B39T1L10	B39T1L10	PRJNA635214	SAMN16244481	GCA_022566595.1	NA	NA	NA	NA	Zhou, Y.-L., Mara, P., Cui, G.-J., Edgcomb, V. P., & Wang, Y. (2022). Microbiomes in the Challenger Deep slope and bottom-axis sediments. Nature Communications, 13(1), 1515. https://doi.org/10.1038/s41467-022-29144-4	NA	d__Bacteria;p__Nitrospinota;c__Nitrospinia;o__Nitrospinales;f__Nitrospinaceae;g__;s__	N/A	N/A	N/A	N/A	N/A	N/A	N/A	N/A	N/A	N/A	d__Bacteria;p__Nitrospinota;c__Nitrospinia;o__Nitrospinales;f__Nitrospinaceae;g__;s__	taxonomic novelty determined using RED	classification based on placement in class-level tree	N/A	55.76	11	0.842009	N/A	GTDB-Tk v2.1.0	k__Bacteria (UID3187)	2258	188	117	58	126	4	0	0	0	65.22	2.61	0
B48T1B8	B48T1B8	PRJNA635214	SAMN16244139	GCA_022564895.1	NA	NA	NA	NA	Zhou, Y.-L., Mara, P., Cui, G.-J., Edgcomb, V. P., & Wang, Y. (2022). Microbiomes in the Challenger Deep slope and bottom-axis sediments. Nature Communications, 13(1), 1515. https://doi.org/10.1038/s41467-022-29144-4	deposited as Nitrospinota, but classified differently by GTDB-Tk	d__Bacteria;p__Nitrospirota;c__Nitrospiria;o__Nitrospirales;f__UBA8639;g__;s__	N/A	N/A	N/A	N/A	N/A	GCA_011088105.1	95	d__Bacteria;p__Nitrospirota;c__Nitrospiria;o__Nitrospirales;f__UBA8639;g__JAALKI01;s__JAALKI01 sp011088105	77.73	0.05	d__Bacteria;p__Nitrospirota;c__Nitrospiria;o__Nitrospirales;f__UBA8639;g__;s__	taxonomic classification defined by topology and ANI	N/A	N/A	91.84	11	0.830788	N/A	GTDB-Tk v1.6.0	NA	NA	NA	NA	NA	NA	NA	NA	NA	NA	NA	NA	NA
B58T1B8	B58T1B8	PRJNA635214	SAMN16244137	GCA_022563965.1	NA	NA	NA	NA	Zhou, Y.-L., Mara, P., Cui, G.-J., Edgcomb, V. P., & Wang, Y. (2022). Microbiomes in the Challenger Deep slope and bottom-axis sediments. Nature Communications, 13(1), 1515. https://doi.org/10.1038/s41467-022-29144-4	deposited as Nitrospinota, but could not be classified beyond Bacteria by GTDB-Tk	d__Bacteria;p__;c__;o__;f__;g__;s__	N/A	N/A	N/A	N/A	N/A	N/A	N/A	N/A	N/A	N/A	d__Bacteria;p__;c__;o__;f__;g__;s__	N/A	classification based on placement in backbone tree	N/A	N/A	N/A	0.42428	N/A	GTDB-Tk v2.1.0	NA	NA	NA	NA	NA	NA	NA	NA	NA	NA	NA	NA	NA
B6D1T2	B6D1T2	PRJNA635214	SAMN16242000	GCA_022562795.1	NA	NA	NA	NA	Zhou, Y.-L., Mara, P., Cui, G.-J., Edgcomb, V. P., & Wang, Y. (2022). Microbiomes in the Challenger Deep slope and bottom-axis sediments. Nature Communications, 13(1), 1515. https://doi.org/10.1038/s41467-022-29144-4	deposited as Nitrospinota, but could not be classified beyond Bacteria by GTDB-Tk	d__Bacteria;p__;c__;o__;f__;g__;s__	N/A	N/A	N/A	N/A	N/A	N/A	N/A	N/A	N/A	N/A	d__Bacteria;p__;c__;o__;f__;g__;s__	N/A	classification based on placement in backbone tree	N/A	N/A	N/A	0.423107	N/A	GTDB-Tk v2.1.0	NA	NA	NA	NA	NA	NA	NA	NA	NA	NA	NA	NA	NA
B7MC02	B7MC02	PRJNA635214	SAMN16241639	GCA_022561855.1	NA	NA	NA	NA	Zhou, Y.-L., Mara, P., Cui, G.-J., Edgcomb, V. P., & Wang, Y. (2022). Microbiomes in the Challenger Deep slope and bottom-axis sediments. Nature Communications, 13(1), 1515. https://doi.org/10.1038/s41467-022-29144-4	deposited as Nitrospinota, but could not be classified beyond Bacteria by GTDB-Tk	d__Bacteria;p__;c__;o__;f__;g__;s__	N/A	N/A	N/A	N/A	N/A	N/A	N/A	N/A	N/A	N/A	d__Bacteria;p__;c__;o__;f__;g__;s__	N/A	classification based on placement in backbone tree	N/A	N/A	N/A	0.418885	N/A	GTDB-Tk v2.1.0	NA	NA	NA	NA	NA	NA	NA	NA	NA	NA	NA	NA	NA
B7T1B10	B7T1B10	PRJNA635214	SAMN16244225	GCA_022561835.1	NA	NA	NA	NA	Zhou, Y.-L., Mara, P., Cui, G.-J., Edgcomb, V. P., & Wang, Y. (2022). Microbiomes in the Challenger Deep slope and bottom-axis sediments. Nature Communications, 13(1), 1515. https://doi.org/10.1038/s41467-022-29144-4	NA	d__Bacteria;p__Nitrospinota;c__Nitrospinia;o__Nitrospinales;f__Nitrospinaceae;g__SZUA-226;s__SZUA-226 sp004357365	GCA_004357365.1	95	d__Bacteria;p__Nitrospinota;c__Nitrospinia;o__Nitrospinales;f__Nitrospinaceae;g__SZUA-226;s__SZUA-226 sp004357365	97.49	0.75	GCA_004357365.1	95	d__Bacteria;p__Nitrospinota;c__Nitrospinia;o__Nitrospinales;f__Nitrospinaceae;g__SZUA-226;s__SZUA-226 sp004357365	97.49	0.75	d__Bacteria;p__Nitrospinota;c__Nitrospinia;o__Nitrospinales;f__Nitrospinaceae;g__SZUA-226;s__	taxonomic classification defined by topology and ANI	topological placement and ANI have congruent species assignments	GCA_003229345.1, s__SZUA-226 sp003229345, 95.0, 80.59, 0.6	76.43	11	N/A	N/A	GTDB-Tk v2.1.0	k__Bacteria (UID3187)	2258	188	117	28	153	7	0	0	0	81.62	2.87	0
B82T3L11	B82T3L11	PRJNA635214	SAMN16244308	GCA_022561515.1	NA	NA	NA	NA	Zhou, Y.-L., Mara, P., Cui, G.-J., Edgcomb, V. P., & Wang, Y. (2022). Microbiomes in the Challenger Deep slope and bottom-axis sediments. Nature Communications, 13(1), 1515. https://doi.org/10.1038/s41467-022-29144-4	NA	d__Bacteria;p__Nitrospinota;c__Nitrospinia;o__Nitrospinales;f__Nitrospinaceae;g__;s__	N/A	N/A	N/A	N/A	N/A	N/A	N/A	N/A	N/A	N/A	d__Bacteria;p__Nitrospinota;c__Nitrospinia;o__Nitrospinales;f__Nitrospinaceae;g__;s__	taxonomic novelty determined using RED	classification based on placement in class-level tree	N/A	46.17	11	0.801433	N/A	GTDB-Tk v2.1.0	k__Bacteria (UID3187)	2258	188	117	84	99	5	0	0	0	56.05	3.42	0
B83T1B8	B83T1B8	PRJNA635214	SAMN16244140	GCA_022561525.1	NA	NA	NA	NA	Zhou, Y.-L., Mara, P., Cui, G.-J., Edgcomb, V. P., & Wang, Y. (2022). Microbiomes in the Challenger Deep slope and bottom-axis sediments. Nature Communications, 13(1), 1515. https://doi.org/10.1038/s41467-022-29144-4	deposited as Nitrospinota, but classified differently by GTDB-Tk	d__Bacteria;p__Nitrospirota;c__Nitrospiria;o__Nitrospirales;f__UBA8639;g__SPGG5;s__	N/A	N/A	N/A	N/A	N/A	GCA_001643555.1	95	d__Bacteria;p__Nitrospirota;c__Nitrospiria;o__Nitrospirales;f__UBA8639;g__SPGG5;s__SPGG5 sp001643555	92.6	0.67	d__Bacteria;p__Nitrospirota;c__Nitrospiria;o__Nitrospirales;f__UBA8639;g__;s__	taxonomic classification defined by topology and ANI	N/A	N/A	59.14	11	0.968038	Genome not assigned to closest species as it falls outside its pre-defined ANI radius	GTDB-Tk v1.6.0	NA	NA	NA	NA	NA	NA	NA	NA	NA	NA	NA	NA	NA
B9T1B5	B9T1B5	PRJNA635214	SAMN16244048	GCA_022560325.1	NA	NA	NA	NA	Zhou, Y.-L., Mara, P., Cui, G.-J., Edgcomb, V. P., & Wang, Y. (2022). Microbiomes in the Challenger Deep slope and bottom-axis sediments. Nature Communications, 13(1), 1515. https://doi.org/10.1038/s41467-022-29144-4	NA	d__Bacteria;p__Nitrospinota;c__Nitrospinia;o__Nitrospinales;f__Nitrospinaceae;g__SZUA-226;s__SZUA-226 sp004357365	GCA_004357365.1	95	d__Bacteria;p__Nitrospinota;c__Nitrospinia;o__Nitrospinales;f__Nitrospinaceae;g__SZUA-226;s__SZUA-226 sp004357365	97.33	0.75	GCA_004357365.1	95	d__Bacteria;p__Nitrospinota;c__Nitrospinia;o__Nitrospinales;f__Nitrospinaceae;g__SZUA-226;s__SZUA-226 sp004357365	97.33	0.75	d__Bacteria;p__Nitrospinota;c__Nitrospinia;o__Nitrospinales;f__Nitrospinaceae;g__SZUA-226;s__	taxonomic classification defined by topology and ANI	topological placement and ANI have congruent species assignments	GCA_003229345.1, s__SZUA-226 sp003229345, 95.0, 80.38, 0.61	58.8	11	N/A	N/A	GTDB-Tk v2.1.0	k__Bacteria (UID3187)	2258	188	117	65	120	3	0	0	0	62.87	2.56	0
OceanDNA-b21161	OceanDNA-b21161	PRJDB11811	SAMD00361234	NA	NA	NA	NA	NA	Nishimura, Y., & Yoshizawa, S. (2022). The OceanDNA MAG catalog contains over 50,000 prokaryotic genomes originated from various marine environments. Scientific Data, 9(1), 305. https://doi.org/10.1038/s41597-022-01392-5	NA	d__Bacteria;p__Nitrospinota;c__Nitrospinia;o__Nitrospinales;f__Nitrospinaceae;g__LS-NOB;s__	N/A	N/A	N/A	N/A	N/A	GCA_001542995.1	95	d__Bacteria;p__Nitrospinota;c__Nitrospinia;o__Nitrospinales;f__Nitrospinaceae;g__LS-NOB;s__LS-NOB sp001542995	86.19	0.79	d__Bacteria;p__Nitrospinota;c__Nitrospinia;o__Nitrospinales;f__Nitrospinaceae;g__LS-NOB;s__	taxonomic classification defined by topology and ANI	classification based on placement in class-level tree	GCA_014382285.1, s__LS-NOB sp014382285, 95.0, 83.58, 0.76; GCA_002786505.1, s__LS-NOB sp002786505, 95.0, 82.35, 0.8; GCA_905612265.1, s__LS-NOB sp905612265, 95.0, 81.3, 0.72; GCA_003545625.1, s__LS-NOB sp003545625, 95.0, 81.17, 0.78; GCA_018653085.1, s__LS-NOB sp018653085, 95.0, 81.1, 0.75; GCA_018673915.1, s__LS-NOB sp018673915, 95.0, 79.38, 0.59; GCA_018664975.1, s__LS-NOB sp018664975, 95.0, 79…	92.26	11	0.941868	Genome not assigned to closest species as it falls outside its pre-defined ANI radius	GTDB-Tk v2.1.0	k__Bacteria (UID3187)	2258	188	117	4	180	4	0	0	0	97.38	2.56	0	Baltic Sea	brackish water	58.5849	18.2327	76.534
OceanDNA-b21344	OceanDNA-b21344	PRJDB11811	SAMD00361417	NA	NA	NA	NA	NA	Nishimura, Y., & Yoshizawa, S. (2022). The OceanDNA MAG catalog contains over 50,000 prokaryotic genomes originated from various marine environments. Scientific Data, 9(1), 305. https://doi.org/10.1038/s41597-022-01392-5	NA	d__Bacteria;p__Nitrospinota;c__Nitrospinia;o__Nitrospinales;f__Nitrospinaceae;g__;s__	N/A	N/A	N/A	N/A	N/A	N/A	N/A	N/A	N/A	N/A	d__Bacteria;p__Nitrospinota;c__Nitrospinia;o__Nitrospinales;f__Nitrospinaceae;g__;s__	taxonomic novelty determined using RED	classification based on placement in class-level tree	N/A	92.87	11	0.898671	N/A	GTDB-Tk v2.1.0	k__Bacteria (UID3187)	2258	188	117	6	177	5	0	0	0	95.67	3.42	0	Black Sea	brackish water	55.5659	16.3665	66.629
Bin_47_1_Ga0113619	Bin_47_1_Ga0113619	NA	NA	NA	NA	NA	Gp0109593	2651870062	Thrash, J. C., Baker, B. J., Seitz, K. W., Temperton, B., Campbell, L. G., Rabalais, N. N., Henrissat, B., & Mason, O. U. (2018). Metagenomic Assembly and Prokaryotic Metagenome-Assembled Genome Sequences from the Northern Gulf of Mexico "Dead Zone" Microbiology Resource Announcements, 7(9), 4‚ 6. https://doi.org/10.1128/MRA.01033-18	NA	d__Bacteria;p__Nitrospinota;c__Nitrospinia;o__Nitrospinales;f__Nitrospinaceae;g__LS-NOB;s__	N/A	N/A	N/A	N/A	N/A	N/A	N/A	N/A	N/A	N/A	d__Bacteria;p__Nitrospinota;c__Nitrospinia;o__Nitrospinales;f__Nitrospinaceae;g__LS-NOB;s__	taxonomic classification defined by topology and ANI	classification based on placement in class-level tree	GCA_905612265.1, s__LS-NOB sp905612265, 95.0, 81.23, 0.28; GCA_014382285.1, s__LS-NOB sp014382285, 95.0, 80.7, 0.69; GCA_001542995.1, s__LS-NOB sp001542995, 95.0, 80.52, 0.51; GCA_018673915.1, s__LS-NOB sp018673915, 95.0, 78.8, 0.45; GCA_002786505.1, s__LS-NOB sp002786505, 95.0, 78.61, 0.49; GCA_009873635.1, s__LS-NOB sp009873635, 95.0, 78.58, 0.48; GCA_003545625.1, s__LS-NOB sp003545625, 95.0, 7…	13.52	11	0.950756	Genome not assigned to closest species as it falls outside its pre-defined ANI radius	GTDB-Tk v2.1.0	k__Bacteria (UID203)	5449	104	58	92	11	1	0	0	0	11.21	0.34	0
Bin_47_2_Ga0113620	Bin_47_2_Ga0113620	NA	NA	NA	NA	NA	Gp0109593	2651870063	Thrash, J. C., Baker, B. J., Seitz, K. W., Temperton, B., Campbell, L. G., Rabalais, N. N., Henrissat, B., & Mason, O. U. (2018). Metagenomic Assembly and Prokaryotic Metagenome-Assembled Genome Sequences from the Northern Gulf of Mexico "Dead Zone" Microbiology Resource Announcements, 7(9), 4‚ 6. https://doi.org/10.1128/MRA.01033-18	NA	d__Bacteria;p__Nitrospinota;c__Nitrospinia;o__Nitrospinales;f__Nitrospinaceae;g__LS-NOB;s__LS-NOB sp009873635	GCA_009873635.1	95	d__Bacteria;p__Nitrospinota;c__Nitrospinia;o__Nitrospinales;f__Nitrospinaceae;g__LS-NOB;s__LS-NOB sp009873635	98.68	0.93	GCA_009873635.1	95	d__Bacteria;p__Nitrospinota;c__Nitrospinia;o__Nitrospinales;f__Nitrospinaceae;g__LS-NOB;s__LS-NOB sp009873635	98.68	0.93	d__Bacteria;p__Nitrospinota;c__Nitrospinia;o__Nitrospinales;f__Nitrospinaceae;g__LS-NOB;s__	taxonomic classification defined by topology and ANI	topological placement and ANI have congruent species assignments	GCA_014382285.1, s__LS-NOB sp014382285, 95.0, 79.68, 0.63; GCA_001542995.1, s__LS-NOB sp001542995, 95.0, 78.63, 0.54; GCA_905612265.1, s__LS-NOB sp905612265, 95.0, 78.5, 0.44; GCA_002786505.1, s__LS-NOB sp002786505, 95.0, 78.34, 0.4; GCA_018653085.1, s__LS-NOB sp018653085, 95.0, 77.72, 0.45; GCA_003545625.1, s__LS-NOB sp003545625, 95.0, 77.56, 0.37; GCA_002705185.1, s__LS-NOB sp002705185, 95.0, 7…	85.46	11	N/A	N/A	GTDB-Tk v2.1.0	k__Bacteria (UID3187)	2258	188	117	12	171	5	0	0	0	91.4	2.64	20
Bin_47_Ga0113618	Bin_47_Ga0113618	NA	NA	NA	NA	NA	Gp0109593	2651870061	Thrash, J. C., Baker, B. J., Seitz, K. W., Temperton, B., Campbell, L. G., Rabalais, N. N., Henrissat, B., & Mason, O. U. (2018). Metagenomic Assembly and Prokaryotic Metagenome-Assembled Genome Sequences from the Northern Gulf of Mexico "Dead Zone" Microbiology Resource Announcements, 7(9), 4‚ 6. https://doi.org/10.1128/MRA.01033-18	NA	d__Bacteria;p__Nitrospinota;c__Nitrospinia;o__Nitrospinales;f__Nitrospinaceae;g__UBA8687;s__UBA8687 sp009873655	GCA_009873655.1	95	d__Bacteria;p__Nitrospinota;c__Nitrospinia;o__Nitrospinales;f__Nitrospinaceae;g__UBA8687;s__UBA8687 sp009873655	99.45	0.82	GCA_009873655.1	95	d__Bacteria;p__Nitrospinota;c__Nitrospinia;o__Nitrospinales;f__Nitrospinaceae;g__UBA8687;s__UBA8687 sp009873655	99.45	0.82	d__Bacteria;p__Nitrospinota;c__Nitrospinia;o__Nitrospinales;f__Nitrospinaceae;g__UBA8687;s__	taxonomic classification defined by topology and ANI	topological placement and ANI have congruent species assignments	GCA_018665625.1, s__UBA8687 sp018665625, 95.0, 78.07, 0.33; GCA_016763735.1, s__UBA8687 sp016763735, 95.0, 77.93, 0.27; GCA_013349585.1, s__UBA8687 sp013349585, 95.0, 77.69, 0.32; GCA_002697825.1, s__UBA8687 sp002697825, 95.0, 77.11, 0.21; GCA_002721515.1, s__UBA8687 sp002721515, 95.0, 76.9, 0.19	56.65	11	N/A	N/A	GTDB-Tk v2.1.0	k__Bacteria (UID3187)	2258	188	117	76	104	8	0	0	0	73.4	5.18	25
bin107	bin107	PRJNA326328	SAMN05959530	GCA_002238965.1	NA	NA	NA	NA	Slaby, B. M., Hackl, T., Horn, H., Bayer, K., & Hentschel, U. (2017). Metagenomic binning of a marine sponge microbiome reveals unity in defense but metabolic specialization. The ISME Journal, 11(11), 2465‚Äì2478. https://doi.org/10.1038/ismej.2017.101	deposited as Nitrospinota, but classified differently by GTDB-Tk	d__Bacteria;p__UBA8248;c__UBA8248;o__UBA8248;f__UBA8248;g__Bin107;s__Bin107 sp002238965	GCA_002238965.1	95	d__Bacteria;p__UBA8248;c__UBA8248;o__UBA8248;f__UBA8248;g__Bin107;s__Bin107 sp002238965	100	1	GCA_002238965.1	95	d__Bacteria;p__UBA8248;c__UBA8248;o__UBA8248;f__UBA8248;g__Bin107;s__Bin107 sp002238965	100	1	d__Bacteria;p__UBA8248;c__UBA8248;o__UBA8248;f__UBA8248;g__Bin107;s__	taxonomic classification defined by topology and ANI	topological placement and ANI have congruent species assignments	GCA_011523725.1, s__Bin107 sp011523725, 95.0, 88.64, 0.94; GCA_009839615.1, s__Bin107 sp009839615, 95.0, 88.54, 0.92	90.27	11	N/A	N/A	GTDB-Tk v2.1.0	NA	NA	NA	NA	NA	NA	NA	NA	NA	NA	NA	NA	NA
bin1391	bin1391	PRJNA575161	SAMN17669566	GCA_020343535.1	NA	NA	NA	NA	Wang, W., Tao, J., Yu, K., He, C., Wang, J., Li, P., Chen, H., Xu, B., Shi, Q., & Zhang, C. (2021). Vertical Stratification of Dissolved Organic Matter Linked to Distinct Microbial Communities in Subtropic Estuarine Sediments. Frontiers in Microbiology, 12(July), 1‚ 14. https://doi.org/10.3389/fmicb.2021.697860	NA	d__Bacteria;p__Nitrospinota;c__Nitrospinia;o__Nitrospinales;f__Nitrospinaceae;g__SZUA-259;s__	N/A	N/A	N/A	N/A	N/A	GCA_003246675.1	95	d__Bacteria;p__Nitrospinota;c__Nitrospinia;o__Nitrospinales;f__Nitrospinaceae;g__SZUA-259;s__SZUA-259 sp003246675	82.75	0.72	d__Bacteria;p__Nitrospinota;c__Nitrospinia;o__Nitrospinales;f__Nitrospinaceae;g__SZUA-259;s__	taxonomic classification defined by topology and ANI	classification based on placement in class-level tree	GCA_003235465.1, s__SZUA-259 sp003235465, 95.0, 81.78, 0.75	78.12	11	0.942764	Genome not assigned to closest species as it falls outside its pre-defined ANI radius	GTDB-Tk v2.1.0	k__Bacteria (UID3187)	2258	188	117	34	152	2	0	0	0	84.05	1.28	0
EB	Ca. Nitronauta litoralis	PRJNA602816	SAMN13976151	GCA_015698285.1	NA	NA	NA	NA	Mueller, A. J., Jung, M. Y., Strachan, C. R., Herbold, C. W., Kirkegaard, R. H., Wagner, M., & Daims, H. (2020). Genomic and kinetic analysis of novel Nitrospinae enriched by cell sorting. ISME Journal. https://doi.org/10.1038/s41396-020-00809-6	NA	d__Bacteria;p__Nitrospinota;c__Nitrospinia;o__Nitrospinales;f__Nitrospinaceae;g__Nitronauta;s__Nitronauta litoralis	GCA_015698285.1	95	d__Bacteria;p__Nitrospinota;c__Nitrospinia;o__Nitrospinales;f__Nitrospinaceae;g__Nitronauta;s__Nitronauta litoralis	100	1	GCA_015698285.1	95	d__Bacteria;p__Nitrospinota;c__Nitrospinia;o__Nitrospinales;f__Nitrospinaceae;g__Nitronauta;s__Nitronauta litoralis	100	1	d__Bacteria;p__Nitrospinota;c__Nitrospinia;o__Nitrospinales;f__Nitrospinaceae;g__;s__	taxonomic classification defined by topology and ANI	topological placement and ANI have congruent species assignments	N/A	93.67	11	N/A	N/A	GTDB-Tk v2.1.0	k__Bacteria (UID3187)	2258	188	117	6	179	3	0	0	0	95.67	1.71	0	Mediterranean Sea	coastal water	42.73	10.1564
CG11_45_15	CG11_big_fil_rev_8_21_14_0_20_45_15	PRJNA362739	SAMN06659515	GCA_002787235.1	NA	NA	NA	2786546241	Probst, A. J., Ladd, B., Jarett, J. K., Geller-McGrath, D. E., Sieber, C. M. K., Emerson, J. B., Anantharaman, K., Thomas, B. C., Malmstrom, R. R., Stieglmeier, M., Klingl, A., Woyke, T., Ryan, M. C., & Banfield, J. F. (2018). Differential depth distribution of microbial function and putative symbionts through sediment-hosted aquifers in the deep terrestrial subsurface. Nature Microbiology, 3(3),…	NA	d__Bacteria;p__Nitrospinota;c__Nitrospinia;o__Nitrospinales;f__Nitrospinaceae;g__Nitrohelix;s__Nitrohelix sp002787235	GCA_002787235.1	95	d__Bacteria;p__Nitrospinota;c__Nitrospinia;o__Nitrospinales;f__Nitrospinaceae;g__Nitrohelix;s__Nitrohelix sp002787235	100	1	GCA_002787235.1	95	d__Bacteria;p__Nitrospinota;c__Nitrospinia;o__Nitrospinales;f__Nitrospinaceae;g__Nitrohelix;s__Nitrohelix sp002787235	100	1	d__Bacteria;p__Nitrospinota;c__Nitrospinia;o__Nitrospinales;f__Nitrospinaceae;g__Nitrohelix;s__	taxonomic classification defined by topology and ANI	topological placement and ANI have congruent species assignments	GCA_015698305.1, s__Nitrohelix vancouverensis, 95.0, 76.99, 0.1	91.56	11	N/A	N/A	GTDB-Tk v2.1.0	k__Bacteria (UID3187)	2258	188	117	5	179	4	0	0	0	96.53	2.56	0	Green River, Utah, USA	groundwater	38.56	110.8	2
Cas50m-125	MAG-cas50m-125	NA	NA	NA	NA	NA	NA	NA	Park, S.-J., Andrei, A.S., Bulzu, P.-A., Kavagutti, V. S., Ghai, R., & Mosier, A. C. (2020). Expanded Diversity and Metabolic Versatility of Marine Nitrite-Oxidizing Bacteria Revealed by Cultivation- and Genomics-Based Approaches. Applied and Environmental Microbiology, 86(22), 1‚ 17. https://doi.org/10.1128/AEM.01667-20	NA	d__Bacteria;p__Nitrospinota;c__Nitrospinia;o__Nitrospinales;f__Nitrospinaceae;g__;s__	N/A	N/A	N/A	N/A	N/A	N/A	N/A	N/A	N/A	N/A	d__Bacteria;p__Nitrospinota;c__Nitrospinia;o__Nitrospinales;f__Nitrospinaceae;g__;s__	taxonomic novelty determined using RED	classification based on placement in class-level tree	N/A	93.17	11	0.791313	N/A	GTDB-Tk v2.1.0	k__Bacteria (UID3187)	2258	188	117	8	175	5	0	0	0	94.82	3.42	0
SZUA-350	SZUA-350	PRJNA385762	SAMN09287898	GCA_003246675.1	NA	NA	NA	NA	NA	NA	d__Bacteria;p__Nitrospinota;c__Nitrospinia;o__Nitrospinales;f__Nitrospinaceae;g__SZUA-259;s__SZUA-259 sp003246675	GCA_003246675.1	95	d__Bacteria;p__Nitrospinota;c__Nitrospinia;o__Nitrospinales;f__Nitrospinaceae;g__SZUA-259;s__SZUA-259 sp003246675	100	0.99	GCA_003246675.1	95	d__Bacteria;p__Nitrospinota;c__Nitrospinia;o__Nitrospinales;f__Nitrospinaceae;g__SZUA-259;s__SZUA-259 sp003246675	100	0.99	d__Bacteria;p__Nitrospinota;c__Nitrospinia;o__Nitrospinales;f__Nitrospinaceae;g__SZUA-259;s__	taxonomic classification defined by topology and ANI	topological placement and ANI have congruent species assignments	GCA_003235465.1, s__SZUA-259 sp003235465, 95.0, 81.75, 0.77	87.61	11	N/A	N/A	GTDB-Tk v2.1.0	k__Bacteria (UID3187)	2258	188	117	9	174	5	0	0	0	92.31	3.42	0	Atlantic Ocean	hydrothermal sulfide sediment	15.16	-13.35	2721
CG11_56_8	CG11_big_fil_rev_8_21_14_0_20_56_8	PRJNA362739	SAMN06659516	GCA_002796165.1	NA	NA	NA	2786546248	Probst, A. J., Ladd, B., Jarett, J. K., Geller-McGrath, D. E., Sieber, C. M. K., Emerson, J. B., Anantharaman, K., Thomas, B. C., Malmstrom, R. R., Stieglmeier, M., Klingl, A., Woyke, T., Ryan, M. C., & Banfield, J. F. (2018). Differential depth distribution of microbial function and putative symbionts through sediment-hosted aquifers in the deep terrestrial subsurface. Nature Microbiology, 3(3),…	NA	d__Bacteria;p__Nitrospinota;c__Nitrospinia;o__Nitrospinales;f__Nitrospinaceae;g__21-14-0-20-56-8;s__21-14-0-20-56-8 sp002796165	GCA_002796165.1	95	d__Bacteria;p__Nitrospinota;c__Nitrospinia;o__Nitrospinales;f__Nitrospinaceae;g__21-14-0-20-56-8;s__21-14-0-20-56-8 sp002796165	100	0.98	GCA_002796165.1	95	d__Bacteria;p__Nitrospinota;c__Nitrospinia;o__Nitrospinales;f__Nitrospinaceae;g__21-14-0-20-56-8;s__21-14-0-20-56-8 sp002796165	100	0.98	d__Bacteria;p__Nitrospinota;c__Nitrospinia;o__Nitrospinales;f__Nitrospinaceae;g__;s__	taxonomic classification defined by topology and ANI	topological placement and ANI have congruent species assignments	N/A	83.96	11	N/A	N/A	GTDB-Tk v2.1.0	k__Bacteria (UID3187)	2258	188	117	16	166	6	0	0	0	87.61	3.47	16.67
CG22_47_10	CG22_combo_CG10-13_8_21_14_all_47_10	PRJNA362739	SAMN06659639	GCA_002786505.1	NA	NA	NA	2786546247	Probst, A. J., Ladd, B., Jarett, J. K., Geller-McGrath, D. E., Sieber, C. M. K., Emerson, J. B., Anantharaman, K., Thomas, B. C., Malmstrom, R. R., Stieglmeier, M., Klingl, A., Woyke, T., Ryan, M. C., & Banfield, J. F. (2018). Differential depth distribution of microbial function and putative symbionts through sediment-hosted aquifers in the deep terrestrial subsurface. Nature Microbiology, 3(3),…	NA	d__Bacteria;p__Nitrospinota;c__Nitrospinia;o__Nitrospinales;f__Nitrospinaceae;g__LS-NOB;s__LS-NOB sp002786505	GCA_002786505.1	95	d__Bacteria;p__Nitrospinota;c__Nitrospinia;o__Nitrospinales;f__Nitrospinaceae;g__LS-NOB;s__LS-NOB sp002786505	100	0.98	GCA_002786505.1	95	d__Bacteria;p__Nitrospinota;c__Nitrospinia;o__Nitrospinales;f__Nitrospinaceae;g__LS-NOB;s__LS-NOB sp002786505	100	0.98	d__Bacteria;p__Nitrospinota;c__Nitrospinia;o__Nitrospinales;f__Nitrospinaceae;g__LS-NOB;s__	taxonomic classification defined by topology and ANI	topological placement and ANI have congruent species assignments	GCA_001542995.1, s__LS-NOB sp001542995, 95.0, 82.06, 0.73; GCA_014382285.1, s__LS-NOB sp014382285, 95.0, 81.9, 0.74; GCA_905612265.1, s__LS-NOB sp905612265, 95.0, 80.02, 0.54; GCA_018653085.1, s__LS-NOB sp018653085, 95.0, 79.93, 0.69; GCA_003545625.1, s__LS-NOB sp003545625, 95.0, 79.64, 0.54; GCA_002705185.1, s__LS-NOB sp002705185, 95.0, 78.52, 0.31; GCA_018673915.1, s__LS-NOB sp018673915, 95.0, …	84.02	11	N/A	N/A	GTDB-Tk v2.1.0	k__Bacteria (UID3187)	2258	188	117	20	166	2	0	0	0	87.84	0.85	0
CM1_200mP16	CM1_200m.P16	PRJDB11069	SAMD00291016	GCA_019653735.1	NA	NA	NA	NA	Hiraoka, S., Sumida, T., Hirai, M., Toyoda, A., Kawagucci, S., Yokokawa, T., & Nunoura, T. (2022). Diverse DNA modification in marine prokaryotic and viral communities. Nucleic Acids Research, 50(3), 1531‚ 1550. https://doi.org/10.1093/nar/gkab1292	NA	d__Bacteria;p__Nitrospinota;c__Nitrospinia;o__Nitrospinales;f__Nitrospinaceae;g__UBA8687;s__UBA8687 sp002697825	GCA_002697825.1	95	d__Bacteria;p__Nitrospinota;c__Nitrospinia;o__Nitrospinales;f__Nitrospinaceae;g__UBA8687;s__UBA8687 sp002697825	97.28	0.63	GCA_002697825.1	95	d__Bacteria;p__Nitrospinota;c__Nitrospinia;o__Nitrospinales;f__Nitrospinaceae;g__UBA8687;s__UBA8687 sp002697825	97.28	0.63	d__Bacteria;p__Nitrospinota;c__Nitrospinia;o__Nitrospinales;f__Nitrospinaceae;g__UBA8687;s__	taxonomic classification defined by topology and ANI	topological placement and ANI have congruent species assignments	GCA_002721515.1, s__UBA8687 sp002721515, 95.0, 80.64, 0.45; GCA_016763735.1, s__UBA8687 sp016763735, 95.0, 77.93, 0.13; GCA_009873655.1, s__UBA8687 sp009873655, 95.0, 77.09, 0.28; GCA_013349585.1, s__UBA8687 sp013349585, 95.0, 77.07, 0.23; GCA_018665625.1, s__UBA8687 sp018665625, 95.0, 76.78, 0.31	16.42	4	N/A	N/A	GTDB-Tk v2.1.0	k__Bacteria (UID203)	5449	104	58	78	26	0	0	0	0	34.14	0	0
co234_bin18	co234_bin18	PRJNA630981	SAMN14913673	GCA_018645245.1	NA	NA	NA	NA	Lin, H., Ascher, D. B., Myung, Y., Lamborg, C. H., Hallam, S. J., Gionfriddo, C. M., Holt, K. E., & Moreau, J. W. (2021). Mercury methylation by metabolically versatile and cosmopolitan marine bacteria. ISME Journal, 15(6), 1810‚ 1825. https://doi.org/10.1038/s41396-020-00889-4	NA	d__Bacteria;p__Nitrospinota;c__Nitrospinia;o__Nitrospinales;f__Nitrospinaceae;g__LS-NOB;s__LS-NOB sp018653085	GCA_018653085.1	95	d__Bacteria;p__Nitrospinota;c__Nitrospinia;o__Nitrospinales;f__Nitrospinaceae;g__LS-NOB;s__LS-NOB sp018653085	99.88	0.92	GCA_018653085.1	95	d__Bacteria;p__Nitrospinota;c__Nitrospinia;o__Nitrospinales;f__Nitrospinaceae;g__LS-NOB;s__LS-NOB sp018653085	99.88	0.92	d__Bacteria;p__Nitrospinota;c__Nitrospinia;o__Nitrospinales;f__Nitrospinaceae;g__LS-NOB;s__	taxonomic classification defined by topology and ANI	topological placement and ANI have congruent species assignments	GCA_003545625.1, s__LS-NOB sp003545625, 95.0, 86.9, 0.88; GCA_001542995.1, s__LS-NOB sp001542995, 95.0, 81.55, 0.69; GCA_014382285.1, s__LS-NOB sp014382285, 95.0, 80.45, 0.67; GCA_018673915.1, s__LS-NOB sp018673915, 95.0, 80.19, 0.63; GCA_002786505.1, s__LS-NOB sp002786505, 95.0, 79.78, 0.66; GCA_018664975.1, s__LS-NOB sp018664975, 95.0, 79.53, 0.6; GCA_002454045.1, s__LS-NOB sp002454045, 95.0, 7…	87.05	11	N/A	Genome has more than 10.0% of markers with multiple hits	GTDB-Tk v2.1.0	k__Bacteria (UID3187)	2258	188	117	6	170	9	3	0	0	95.67	6.27	16.67
co234_bin71	co234_bin71	PRJNA630981	SAMN14913731	GCA_018648485.1	NA	NA	NA	NA	Lin, H., Ascher, D. B., Myung, Y., Lamborg, C. H., Hallam, S. J., Gionfriddo, C. M., Holt, K. E., & Moreau, J. W. (2021). Mercury methylation by metabolically versatile and cosmopolitan marine bacteria. ISME Journal, 15(6), 1810‚Äì1825. https://doi.org/10.1038/s41396-020-00889-4	deposited as Nitrospinota, but classified differently by GTDB-Tk	d__Bacteria;p__UBA8248;c__UBA8248;o__UBA8248;f__UBA8248;g__UBA8248;s__UBA8248 sp018669005	GCA_018669005.1	95	d__Bacteria;p__UBA8248;c__UBA8248;o__UBA8248;f__UBA8248;g__UBA8248;s__UBA8248 sp018669005	99.91	0.96	GCA_018669005.1	95	d__Bacteria;p__UBA8248;c__UBA8248;o__UBA8248;f__UBA8248;g__UBA8248;s__UBA8248 sp018669005	99.91	0.96	d__Bacteria;p__UBA8248;c__UBA8248;o__UBA8248;f__UBA8248;g__UBA8248;s__	taxonomic classification defined by topology and ANI	topological placement and ANI have congruent species assignments	GCA_002685755.1, s__UBA8248 sp002685755, 95.0, 77.87, 0.25	88.48	11	N/A	N/A	GTDB-Tk v2.1.0	NA	NA	NA	NA	NA	NA	NA	NA	NA	NA	NA	NA	NA
co234_bin86	co234_bin86	PRJNA630981	SAMN14913747	GCA_018648125.1	NA	NA	NA	NA	Lin, H., Ascher, D. B., Myung, Y., Lamborg, C. H., Hallam, S. J., Gionfriddo, C. M., Holt, K. E., & Moreau, J. W. (2021). Mercury methylation by metabolically versatile and cosmopolitan marine bacteria. ISME Journal, 15(6), 1810‚ 1825. https://doi.org/10.1038/s41396-020-00889-4	NA	d__Bacteria;p__Nitrospinota;c__Nitrospinia;o__Nitrospinales;f__Nitrospinaceae;g__LS-NOB;s__LS-NOB sp018673915	GCA_018673915.1	95	d__Bacteria;p__Nitrospinota;c__Nitrospinia;o__Nitrospinales;f__Nitrospinaceae;g__LS-NOB;s__LS-NOB sp018673915	99.87	0.68	GCA_018673915.1	95	d__Bacteria;p__Nitrospinota;c__Nitrospinia;o__Nitrospinales;f__Nitrospinaceae;g__LS-NOB;s__LS-NOB sp018673915	99.87	0.68	d__Bacteria;p__Nitrospinota;c__Nitrospinia;o__Nitrospinales;f__Nitrospinaceae;g__LS-NOB;s__	taxonomic classification defined by topology and ANI	topological placement and ANI have congruent species assignments	GCA_018664975.1, s__LS-NOB sp018664975, 95.0, 86.91, 0.58; GCA_018653085.1, s__LS-NOB sp018653085, 95.0, 80.58, 0.53; GCA_003545625.1, s__LS-NOB sp003545625, 95.0, 80.33, 0.61; GCA_001542995.1, s__LS-NOB sp001542995, 95.0, 79.65, 0.47; GCA_014382285.1, s__LS-NOB sp014382285, 95.0, 79.15, 0.42; GCA_002786505.1, s__LS-NOB sp002786505, 95.0, 78.66, 0.4; GCA_012961055.1, s__LS-NOB sp012961055, 95.0, …	72.52	11	N/A	Genome has more than 10.8% of markers with multiple hits	GTDB-Tk v2.1.0	k__Bacteria (UID3187)	2258	188	117	30	142	16	0	0	0	78.15	6.01	18.75
CO36386bin_35	CO36386bin_35	PRJNA594068	SAMN13494931	GCA_011523725.1	NA	NA	NA	NA	Glasl, B., Robbins, S., Frade, P. R., Marangon, E., Laffy, P. W., Bourne, D. G., & Webster, N. S. (2020). Comparative genome-centric analysis reveals seasonal variation in the function of coral reef microbiomes. ISME Journal, 14(6), 1435‚Äì1450. https://doi.org/10.1038/s41396-020-0622-6	deposited as Nitrospinota, but classified differently by GTDB-Tk	d__Bacteria;p__UBA8248;c__UBA8248;o__UBA8248;f__UBA8248;g__Bin107;s__Bin107 sp011523725	GCA_011523725.1	95	d__Bacteria;p__UBA8248;c__UBA8248;o__UBA8248;f__UBA8248;g__Bin107;s__Bin107 sp011523725	100	0.98	GCA_011523725.1	95	d__Bacteria;p__UBA8248;c__UBA8248;o__UBA8248;f__UBA8248;g__Bin107;s__Bin107 sp011523725	100	0.98	d__Bacteria;p__UBA8248;c__UBA8248;o__UBA8248;f__UBA8248;g__Bin107;s__	taxonomic classification defined by topology and ANI	topological placement and ANI have congruent species assignments	GCA_009839615.1, s__Bin107 sp009839615, 95.0, 94.38, 0.82; GCA_002238965.1, s__Bin107 sp002238965, 95.0, 88.64, 0.94	78.14	11	N/A	N/A	GTDB-Tk v2.1.0	NA	NA	NA	NA	NA	NA	NA	NA	NA	NA	NA	NA	NA
CoM_MAG_32A	CoM_MAG_32A	PRJNA397176	SAMN12766711	GCA_009874485.1	NA	NA	NA	NA	Kitzinger, K., Marchant, H. K., Bristow, L. A., Herbold, C. W., Padilla, C. C., Kidane, A. T., Littmann, S., Daims, H., Pjevac, P., Stewart, F. J., Wagner, M., & Kuypers, M. M. M. (2020). Single cell analyses reveal contrasting life strategies of the two main nitrifiers in the ocean. Nature Communications, 11(1). https://doi.org/10.1038/s41467-020-14542-3	NA	d__Bacteria;p__Nitrospinota;c__Nitrospinia;o__Nitrospinales;f__Nitrospinaceae;g__LS-NOB;s__LS-NOB sp009873635	GCA_009873635.1	95	d__Bacteria;p__Nitrospinota;c__Nitrospinia;o__Nitrospinales;f__Nitrospinaceae;g__LS-NOB;s__LS-NOB sp009873635	99.25	0.93	GCA_009873635.1	95	d__Bacteria;p__Nitrospinota;c__Nitrospinia;o__Nitrospinales;f__Nitrospinaceae;g__LS-NOB;s__LS-NOB sp009873635	99.25	0.93	d__Bacteria;p__Nitrospinota;c__Nitrospinia;o__Nitrospinales;f__Nitrospinaceae;g__LS-NOB;s__	taxonomic classification defined by topology and ANI	topological placement and ANI have congruent species assignments	GCA_014382285.1, s__LS-NOB sp014382285, 95.0, 79.55, 0.59; GCA_001542995.1, s__LS-NOB sp001542995, 95.0, 78.76, 0.49; GCA_002786505.1, s__LS-NOB sp002786505, 95.0, 78.31, 0.44; GCA_905612265.1, s__LS-NOB sp905612265, 95.0, 78.26, 0.47; GCA_018653085.1, s__LS-NOB sp018653085, 95.0, 77.8, 0.43; GCA_002705185.1, s__LS-NOB sp002705185, 95.0, 77.65, 0.33; GCA_003545625.1, s__LS-NOB sp003545625, 95.0, …	79.23	11	N/A	N/A	GTDB-Tk v2.1.0	k__Bacteria (UID3187)	2258	188	117	30	152	6	0	0	0	84.62	2.3	16.67
CR02bin8	CR02bin8	PRJNA526329	SAMN11097037	GCA_004357485.1	NA	NA	NA	NA	NA	NA	d__Bacteria;p__Nitrospinota;c__Nitrospinia;o__Nitrospinales;f__Nitrospinaceae;g__SZUA-226;s__SZUA-226 sp004357365	GCA_004357365.1	95	d__Bacteria;p__Nitrospinota;c__Nitrospinia;o__Nitrospinales;f__Nitrospinaceae;g__SZUA-226;s__SZUA-226 sp004357365	97.52	0.74	GCA_004357365.1	95	d__Bacteria;p__Nitrospinota;c__Nitrospinia;o__Nitrospinales;f__Nitrospinaceae;g__SZUA-226;s__SZUA-226 sp004357365	97.52	0.74	d__Bacteria;p__Nitrospinota;c__Nitrospinia;o__Nitrospinales;f__Nitrospinaceae;g__SZUA-226;s__	taxonomic classification defined by topology and ANI	topological placement and ANI have congruent species assignments	GCA_003229345.1, s__SZUA-226 sp003229345, 95.0, 80.62, 0.46	54.37	11	N/A	N/A	GTDB-Tk v2.1.0	k__Bacteria (UID3187)	2258	188	117	70	117	1	0	0	0	53.89	0.85	100
CR04bin23	CR04bin23	PRJNA526329	SAMN11097036	GCA_004357575.1	NA	NA	NA	NA	NA	NA	d__Bacteria;p__Nitrospinota;c__Nitrospinia;o__Nitrospinales;f__Nitrospinaceae;g__SMVS01;s__SMVS01 sp004357435	GCA_004357435.1	95	d__Bacteria;p__Nitrospinota;c__Nitrospinia;o__Nitrospinales;f__Nitrospinaceae;g__SMVS01;s__SMVS01 sp004357435	98.28	0.66	GCA_004357435.1	95	d__Bacteria;p__Nitrospinota;c__Nitrospinia;o__Nitrospinales;f__Nitrospinaceae;g__SMVS01;s__SMVS01 sp004357435	98.28	0.66	d__Bacteria;p__Nitrospinota;c__Nitrospinia;o__Nitrospinales;f__Nitrospinaceae;g__;s__	taxonomic classification defined by topology and ANI	topological placement and ANI have congruent species assignments	N/A	62.15	11	N/A	N/A	GTDB-Tk v2.1.0	k__Bacteria (UID3187)	2258	188	117	62	121	5	0	0	0	55.06	2.61	20
CR04bin26	CR04bin26	PRJNA526329	SAMN11097035	GCA_004357335.1	NA	NA	NA	NA	NA	NA	d__Bacteria;p__Nitrospinota;c__Nitrospinia;o__Nitrospinales;f__Nitrospinaceae;g__SZUA-226;s__SZUA-226 sp004357365	GCA_004357365.1	95	d__Bacteria;p__Nitrospinota;c__Nitrospinia;o__Nitrospinales;f__Nitrospinaceae;g__SZUA-226;s__SZUA-226 sp004357365	99.14	0.71	GCA_004357365.1	95	d__Bacteria;p__Nitrospinota;c__Nitrospinia;o__Nitrospinales;f__Nitrospinaceae;g__SZUA-226;s__SZUA-226 sp004357365	99.14	0.71	d__Bacteria;p__Nitrospinota;c__Nitrospinia;o__Nitrospinales;f__Nitrospinaceae;g__SZUA-226;s__	taxonomic classification defined by topology and ANI	topological placement and ANI have congruent species assignments	GCA_003229345.1, s__SZUA-226 sp003229345, 95.0, 80.3, 0.5	60.66	11	N/A	N/A	GTDB-Tk v2.1.0	k__Bacteria (UID3187)	2258	188	117	71	111	6	0	0	0	69.93	4.27	16.67
CR05bin29	CR05bin29	PRJNA526329	SAMN11097034	GCA_004357365.1	NA	NA	NA	NA	NA	NA	d__Bacteria;p__Nitrospinota;c__Nitrospinia;o__Nitrospinales;f__Nitrospinaceae;g__SZUA-226;s__SZUA-226 sp004357365	GCA_004357365.1	95	d__Bacteria;p__Nitrospinota;c__Nitrospinia;o__Nitrospinales;f__Nitrospinaceae;g__SZUA-226;s__SZUA-226 sp004357365	100	0.98	GCA_004357365.1	95	d__Bacteria;p__Nitrospinota;c__Nitrospinia;o__Nitrospinales;f__Nitrospinaceae;g__SZUA-226;s__SZUA-226 sp004357365	100	0.98	d__Bacteria;p__Nitrospinota;c__Nitrospinia;o__Nitrospinales;f__Nitrospinaceae;g__SZUA-226;s__	taxonomic classification defined by topology and ANI	topological placement and ANI have congruent species assignments	GCA_003229345.1, s__SZUA-226 sp003229345, 95.0, 80.72, 0.54	76.47	11	N/A	N/A	GTDB-Tk v2.1.0	k__Bacteria (UID3187)	2258	188	117	29	156	3	0	0	0	82.75	2.56	0
CrystG_C8	CrystG_C8	PRJNA340697	SAMN05720369	NA	NA	NA	NA	2693430061	NA	deposited as Nitrospinota, but could not be classified beyond Bacteria by GTDB-Tk	Unclassified Bacteria	N/A	N/A	N/A	N/A	N/A	N/A	N/A	N/A	N/A	N/A	N/A	N/A	N/A	N/A	N/A	N/A	N/A	Insufficient number of amino acids in MSA (3.8%)	GTDB-Tk v2.1.0	NA	NA	NA	NA	NA	NA	NA	NA	NA	NA	NA	NA	NA
CS1-K045	CS1-K045	PRJNA598416	SAMN13684233	GCA_011776545.1	NA	NA	NA	NA	NA	NA	d__Bacteria;p__Nitrospinota;c__Nitrospinia;o__Nitrospinales;f__Nitrospinaceae;g__;s__	N/A	N/A	N/A	N/A	N/A	N/A	N/A	N/A	N/A	N/A	d__Bacteria;p__Nitrospinota;c__Nitrospinia;o__Nitrospinales;f__Nitrospinaceae;g__;s__	taxonomic novelty determined using RED	classification based on placement in class-level tree	N/A	48.99	11	0.864741	Genome has more than 32.5% of markers with multiple hits	GTDB-Tk v2.1.0	k__Bacteria (UID203)	5449	104	58	8	59	37	0	0	0	86.21	32.54	2.7
CS2-K074	CS2-K074	PRJNA598416	SAMN13684247	GCA_011776265.1	NA	NA	NA	NA	NA	NA	d__Bacteria;p__Nitrospinota;c__Nitrospinia;o__Nitrospinales;f__Nitrospinaceae;g__;s__	N/A	N/A	N/A	N/A	N/A	N/A	N/A	N/A	N/A	N/A	d__Bacteria;p__Nitrospinota;c__Nitrospinia;o__Nitrospinales;f__Nitrospinaceae;g__;s__	taxonomic novelty determined using RED	classification based on placement in class-level tree	N/A	51.21	11	0.864684	Genome has more than 30.0% of markers with multiple hits	GTDB-Tk v2.1.0	k__Bacteria (UID203)	5449	104	58	7	63	34	0	0	0	87.93	29.8	0
CS3-K072	CS3-K072	PRJNA598416	SAMN13684266	GCA_011775885.1	NA	NA	NA	NA	NA	NA	d__Bacteria;p__Nitrospinota;c__Nitrospinia;o__Nitrospinales;f__Nitrospinaceae;g__;s__	N/A	N/A	N/A	N/A	N/A	N/A	N/A	N/A	N/A	N/A	d__Bacteria;p__Nitrospinota;c__Nitrospinia;o__Nitrospinales;f__Nitrospinaceae;g__;s__	taxonomic novelty determined using RED	classification based on placement in class-level tree	N/A	48.31	11	0.86475	Genome has more than 34.2% of markers with multiple hits	GTDB-Tk v2.1.0	k__Bacteria (UID203)	5449	104	58	7	61	36	0	0	0	87.93	31.68	2.78
CS4-K053	CS4-K053	PRJNA598416	SAMN13684281	GCA_011775555.1	NA	NA	NA	NA	NA	NA	d__Bacteria;p__Nitrospinota;c__Nitrospinia;o__Nitrospinales;f__Nitrospinaceae;g__;s__	N/A	N/A	N/A	N/A	N/A	N/A	N/A	N/A	N/A	N/A	d__Bacteria;p__Nitrospinota;c__Nitrospinia;o__Nitrospinales;f__Nitrospinaceae;g__;s__	taxonomic novelty determined using RED	classification based on placement in class-level tree	N/A	50.79	11	0.862988	Genome has more than 30.0% of markers with multiple hits	GTDB-Tk v2.1.0	k__Bacteria (UID203)	5449	104	58	9	61	34	0	0	0	86.05	30.99	2.94
Ct9H_300mP23	Ct9H_300m.P23	PRJDB11069	SAMD00291064	GCA_019654695.1	NA	NA	NA	NA	Hiraoka, S., Sumida, T., Hirai, M., Toyoda, A., Kawagucci, S., Yokokawa, T., & Nunoura, T. (2022). Diverse DNA modification in marine prokaryotic and viral communities. Nucleic Acids Research, 50(3), 1531‚Äì1550. https://doi.org/10.1093/nar/gkab1292	deposited as Nitrospinota, but could not be classified beyond Bacteria by GTDB-Tk	Unclassified Bacteria	N/A	N/A	N/A	N/A	N/A	N/A	N/A	N/A	N/A	N/A	N/A	N/A	N/A	N/A	N/A	N/A	N/A	Insufficient number of amino acids in MSA (9.7%)	GTDB-Tk v2.1.0	NA	NA	NA	NA	NA	NA	NA	NA	NA	NA	NA	NA	NA
D114_6_12_Bin1	D114_6_12_Bin1	PRJNA793130	SAMN24502844	GCA_023644265.1	NA	NA	NA	NA	NA	NA	d__Bacteria;p__Nitrospinota;c__Nitrospinia;o__Nitrospinales;f__Nitrospinaceae;g__SZUA-226;s__SZUA-226 sp004357365	GCA_004357365.1	95	d__Bacteria;p__Nitrospinota;c__Nitrospinia;o__Nitrospinales;f__Nitrospinaceae;g__SZUA-226;s__SZUA-226 sp004357365	97.2	0.63	GCA_004357365.1	95	d__Bacteria;p__Nitrospinota;c__Nitrospinia;o__Nitrospinales;f__Nitrospinaceae;g__SZUA-226;s__SZUA-226 sp004357365	97.2	0.63	d__Bacteria;p__Nitrospinota;c__Nitrospinia;o__Nitrospinales;f__Nitrospinaceae;g__SZUA-226;s__	taxonomic classification defined by topology and ANI	topological placement and ANI have congruent species assignments	GCA_003229345.1, s__SZUA-226 sp003229345, 95.0, 79.59, 0.48	43.35	11	N/A	Genome has more than 20.8% of markers with multiple hits	GTDB-Tk v2.1.0	k__Bacteria (UID203)	5449	104	58	17	54	27	6	0	0	77.95	23.56	15.56
D147_6_12_Bin3	D147_6_12_Bin3	PRJNA793130	SAMN24502855	GCA_023644105.1	NA	NA	NA	NA	NA	NA	d__Bacteria;p__Nitrospinota;c__Nitrospinia;o__Nitrospinales;f__Nitrospinaceae;g__SZUA-226;s__SZUA-226 sp004357365	GCA_004357365.1	95	d__Bacteria;p__Nitrospinota;c__Nitrospinia;o__Nitrospinales;f__Nitrospinaceae;g__SZUA-226;s__SZUA-226 sp004357365	97.77	0.7	GCA_004357365.1	95	d__Bacteria;p__Nitrospinota;c__Nitrospinia;o__Nitrospinales;f__Nitrospinaceae;g__SZUA-226;s__SZUA-226 sp004357365	97.77	0.7	d__Bacteria;p__Nitrospinota;c__Nitrospinia;o__Nitrospinales;f__Nitrospinaceae;g__SZUA-226;s__	taxonomic classification defined by topology and ANI	topological placement and ANI have congruent species assignments	GCA_003229345.1, s__SZUA-226 sp003229345, 95.0, 80.69, 0.56	74.4	11	N/A	N/A	GTDB-Tk v2.1.0	k__Bacteria (UID3187)	2258	188	117	20	160	8	0	0	0	84.19	5.6	12.5
OceanDNA-b21093	OceanDNA-b21093	PRJDB11811	SAMD00361166	NA	NA	NA	NA	NA	Nishimura, Y., & Yoshizawa, S. (2022). The OceanDNA MAG catalog contains over 50,000 prokaryotic genomes originated from various marine environments. Scientific Data, 9(1), 305. https://doi.org/10.1038/s41597-022-01392-5	NA	d__Bacteria;p__Nitrospinota;c__Nitrospinia;o__Nitrospinales;f__Nitrospinaceae;g__LS-NOB;s__LS-NOB sp018653085	GCA_018653085.1	95	d__Bacteria;p__Nitrospinota;c__Nitrospinia;o__Nitrospinales;f__Nitrospinaceae;g__LS-NOB;s__LS-NOB sp018653085	99.71	0.95	GCA_018653085.1	95	d__Bacteria;p__Nitrospinota;c__Nitrospinia;o__Nitrospinales;f__Nitrospinaceae;g__LS-NOB;s__LS-NOB sp018653085	99.71	0.95	d__Bacteria;p__Nitrospinota;c__Nitrospinia;o__Nitrospinales;f__Nitrospinaceae;g__LS-NOB;s__	taxonomic classification defined by topology and ANI	topological placement and ANI have congruent species assignments	GCA_003545625.1, s__LS-NOB sp003545625, 95.0, 86.88, 0.87; GCA_001542995.1, s__LS-NOB sp001542995, 95.0, 81.52, 0.69; GCA_018673915.1, s__LS-NOB sp018673915, 95.0, 80.56, 0.62; GCA_014382285.1, s__LS-NOB sp014382285, 95.0, 80.43, 0.66; GCA_002786505.1, s__LS-NOB sp002786505, 95.0, 79.85, 0.64; GCA_018664975.1, s__LS-NOB sp018664975, 95.0, 79.45, 0.58; GCA_905612265.1, s__LS-NOB sp905612265, 95.0,…	91.64	11	N/A	N/A	GTDB-Tk v2.1.0	k__Bacteria (UID3187)	2258	188	117	7	178	3	0	0	0	94.82	1.71	0	Saanich Inlet	inlet seawater	48.5917	-123.505	135
OceanDNA-b21131	OceanDNA-b21131	PRJDB11811	SAMD00361204	NA	NA	NA	NA	NA	Nishimura, Y., & Yoshizawa, S. (2022). The OceanDNA MAG catalog contains over 50,000 prokaryotic genomes originated from various marine environments. Scientific Data, 9(1), 305. https://doi.org/10.1038/s41597-022-01392-5	NA	d__Bacteria;p__Nitrospinota;c__Nitrospinia;o__Nitrospinales;f__Nitrospinaceae;g__LS-NOB;s__LS-NOB sp018673915	GCA_018673915.1	95	d__Bacteria;p__Nitrospinota;c__Nitrospinia;o__Nitrospinales;f__Nitrospinaceae;g__LS-NOB;s__LS-NOB sp018673915	99.91	0.95	GCA_018673915.1	95	d__Bacteria;p__Nitrospinota;c__Nitrospinia;o__Nitrospinales;f__Nitrospinaceae;g__LS-NOB;s__LS-NOB sp018673915	99.91	0.95	d__Bacteria;p__Nitrospinota;c__Nitrospinia;o__Nitrospinales;f__Nitrospinaceae;g__LS-NOB;s__	taxonomic classification defined by topology and ANI	topological placement and ANI have congruent species assignments	GCA_018664975.1, s__LS-NOB sp018664975, 95.0, 86.82, 0.82; GCA_018653085.1, s__LS-NOB sp018653085, 95.0, 81.07, 0.7; GCA_003545625.1, s__LS-NOB sp003545625, 95.0, 80.43, 0.76; GCA_001542995.1, s__LS-NOB sp001542995, 95.0, 79.54, 0.61; GCA_014382285.1, s__LS-NOB sp014382285, 95.0, 79.21, 0.55; GCA_012961055.1, s__LS-NOB sp012961055, 95.0, 78.87, 0.6; GCA_002786505.1, s__LS-NOB sp002786505, 95.0, 7…	79.47	11	N/A	N/A	GTDB-Tk v2.1.0	k__Bacteria (UID3187)	2258	188	117	36	146	6	0	0	0	94.03	3.47	16.67	Saanich Inlet	inlet seawater	48.5917	-123.505	120
ERR599060_bin7	ERR599060_bin.7	PRJEB37807	SAMEA9694581	GCA_913043155.1	NA	NA	NA	NA	Mitchell, A. L., Almeida, A., Beracochea, M., Boland, M., Burgin, J., Cochrane, G., Crusoe, M. R., Kale, V., Potter, S. C., Richardson, L. J., Sakharova, E., Scheremetjew, M., Korobeynikov, A., Shlemov, A., Kunyavskaya, O., Lapidus, A., & Finn, R. D. (2019). MGnify: the microbiome analysis resource in 2020. Nucleic Acids Research, 48(D1), D570‚ D578. https://doi.org/10.1093/nar/gkz1035	NA	d__Bacteria;p__Nitrospinota;c__Nitrospinia;o__Nitrospinales;f__Nitrospinaceae;g__;s__	N/A	N/A	N/A	N/A	N/A	N/A	N/A	N/A	N/A	N/A	d__Bacteria;p__Nitrospinota;c__Nitrospinia;o__Nitrospinales;f__Nitrospinaceae;g__;s__	taxonomic novelty determined using RED	classification based on placement in class-level tree	N/A	77.56	11	0.834209	N/A	GTDB-Tk v2.1.0	k__Bacteria (UID3187)	2258	188	117	21	164	3	0	0	0	85.04	1.71	33.33
ERR599062_bin152	ERR599062_bin.152	PRJEB37807	SAMEA9695328	GCA_913048265.1	NA	NA	NA	NA	Mitchell, A. L., Almeida, A., Beracochea, M., Boland, M., Burgin, J., Cochrane, G., Crusoe, M. R., Kale, V., Potter, S. C., Richardson, L. J., Sakharova, E., Scheremetjew, M., Korobeynikov, A., Shlemov, A., Kunyavskaya, O., Lapidus, A., & Finn, R. D. (2019). MGnify: the microbiome analysis resource in 2020. Nucleic Acids Research, 48(D1), D570‚ÄìD578. https://doi.org/10.1093/nar/gkz1035	deposited as Nitrospinota, but classified differently by GTDB-Tk	d__Bacteria;p__UBA8248;c__UBA8248;o__UBA8248;f__UBA8248;g__UBA8248;s__UBA8248 sp002685755	GCA_002685755.1	95	d__Bacteria;p__UBA8248;c__UBA8248;o__UBA8248;f__UBA8248;g__UBA8248;s__UBA8248 sp002685755	99.18	0.84	GCA_002685755.1	95	d__Bacteria;p__UBA8248;c__UBA8248;o__UBA8248;f__UBA8248;g__UBA8248;s__UBA8248 sp002685755	99.18	0.84	d__Bacteria;p__UBA8248;c__UBA8248;o__UBA8248;f__UBA8248;g__UBA8248;s__	taxonomic classification defined by topology and ANI	topological placement and ANI have congruent species assignments	GCA_018669005.1, s__UBA8248 sp018669005, 95.0, 77.81, 0.32	89.5	11	N/A	N/A	GTDB-Tk v2.1.0	NA	NA	NA	NA	NA	NA	NA	NA	NA	NA	NA	NA	NA
ERR599083_bin40	ERR599083_bin.40	PRJEB37807	SAMEA9695221	GCA_913050125.1	NA	NA	NA	NA	Mitchell, A. L., Almeida, A., Beracochea, M., Boland, M., Burgin, J., Cochrane, G., Crusoe, M. R., Kale, V., Potter, S. C., Richardson, L. J., Sakharova, E., Scheremetjew, M., Korobeynikov, A., Shlemov, A., Kunyavskaya, O., Lapidus, A., & Finn, R. D. (2019). MGnify: the microbiome analysis resource in 2020. Nucleic Acids Research, 48(D1), D570‚ D578. https://doi.org/10.1093/nar/gkz1035	NA	d__Bacteria;p__Nitrospinota;c__Nitrospinia;o__Nitrospinales;f__Nitrospinaceae;g__Nitromaritima;s__Nitromaritima sp000372225	GCA_000372225.1	95	d__Bacteria;p__Nitrospinota;c__Nitrospinia;o__Nitrospinales;f__Nitrospinaceae;g__Nitromaritima;s__Nitromaritima sp000372225	95.12	0.61	GCA_000372225.1	95	d__Bacteria;p__Nitrospinota;c__Nitrospinia;o__Nitrospinales;f__Nitrospinaceae;g__Nitromaritima;s__Nitromaritima sp000372225	95.12	0.61	d__Bacteria;p__Nitrospinota;c__Nitrospinia;o__Nitrospinales;f__Nitrospinaceae;g__Nitromaritima;s__	taxonomic classification defined by topology and ANI	topological placement and ANI have congruent species assignments	GCA_018647025.1, s__Nitromaritima sp018647025, 95.0, 82.3, 0.55; GCA_018697205.1, s__Nitromaritima sp018697205, 95.0, 80.73, 0.59; GCA_905182935.1, s__Nitromaritima sp905182935, 95.0, 77.91, 0.25; GCA_003451695.1, s__Nitromaritima sp003451695, 95.0, 76.8, 0.14; GCA_002731985.1, s__Nitromaritima sp002731985, 95.0, 76.47, 0.12	72.54	11	N/A	N/A	GTDB-Tk v2.1.0	k__Bacteria (UID3187)	2258	188	117	33	151	4	0	0	0	81.37	2.56	0
ERR599084_bin47	ERR599084_bin.47	PRJEB37807	SAMEA9695258	GCA_913044145.1	NA	NA	NA	NA	Mitchell, A. L., Almeida, A., Beracochea, M., Boland, M., Burgin, J., Cochrane, G., Crusoe, M. R., Kale, V., Potter, S. C., Richardson, L. J., Sakharova, E., Scheremetjew, M., Korobeynikov, A., Shlemov, A., Kunyavskaya, O., Lapidus, A., & Finn, R. D. (2019). MGnify: the microbiome analysis resource in 2020. Nucleic Acids Research, 48(D1), D570‚ D578. https://doi.org/10.1093/nar/gkz1035	NA	d__Bacteria;p__Nitrospinota;c__Nitrospinia;o__Nitrospinales;f__Nitrospinaceae;g__UBA8687;s__	N/A	N/A	N/A	N/A	N/A	GCA_009873655.1	95	d__Bacteria;p__Nitrospinota;c__Nitrospinia;o__Nitrospinales;f__Nitrospinaceae;g__UBA8687;s__UBA8687 sp009873655	78.68	0.57	d__Bacteria;p__Nitrospinota;c__Nitrospinia;o__Nitrospinales;f__Nitrospinaceae;g__UBA8687;s__	taxonomic classification defined by topology and ANI	classification based on placement in class-level tree	GCA_002697825.1, s__UBA8687 sp002697825, 95.0, 79.08, 0.33; GCA_002721515.1, s__UBA8687 sp002721515, 95.0, 78.26, 0.22; GCA_018665625.1, s__UBA8687 sp018665625, 95.0, 78.21, 0.48; GCA_016763735.1, s__UBA8687 sp016763735, 95.0, 78.14, 0.24; GCA_013349585.1, s__UBA8687 sp013349585, 95.0, 77.76, 0.46	61.89	11	0.94961	Genome not assigned to closest species as it falls outside its pre-defined ANI radius	GTDB-Tk v2.1.0	k__Bacteria (UID3187)	2258	188	117	54	129	5	0	0	0	69.36	1.93	0
ERR599097_bin59	ERR599097_bin.59	PRJEB37807	SAMEA9694515	GCA_913043315.1	NA	NA	NA	NA	Mitchell, A. L., Almeida, A., Beracochea, M., Boland, M., Burgin, J., Cochrane, G., Crusoe, M. R., Kale, V., Potter, S. C., Richardson, L. J., Sakharova, E., Scheremetjew, M., Korobeynikov, A., Shlemov, A., Kunyavskaya, O., Lapidus, A., & Finn, R. D. (2019). MGnify: the microbiome analysis resource in 2020. Nucleic Acids Research, 48(D1), D570‚ÄìD578. https://doi.org/10.1093/nar/gkz1035	deposited as Nitrospinota, but classified differently by GTDB-Tk	d__Bacteria;p__UBA8248;c__UBA8248;o__UBA8248;f__UBA3496;g__UBA3496;s__UBA3496 sp002377645	GCA_002377645.1	95	d__Bacteria;p__UBA8248;c__UBA8248;o__UBA8248;f__UBA3496;g__UBA3496;s__UBA3496 sp002377645	99.93	0.92	GCA_002377645.1	95	d__Bacteria;p__UBA8248;c__UBA8248;o__UBA8248;f__UBA3496;g__UBA3496;s__UBA3496 sp002377645	99.93	0.92	d__Bacteria;p__UBA8248;c__UBA8248;o__UBA8248;f__;g__;s__	taxonomic classification defined by topology and ANI	topological placement and ANI have congruent species assignments	N/A	75.93	11	N/A	N/A	GTDB-Tk v2.1.0	NA	NA	NA	NA	NA	NA	NA	NA	NA	NA	NA	NA	NA
OceanDNA-b21255	OceanDNA-b21255	PRJDB11811	SAMD00361328	NA	NA	NA	NA	NA	Nishimura, Y., & Yoshizawa, S. (2022). The OceanDNA MAG catalog contains over 50,000 prokaryotic genomes originated from various marine environments. Scientific Data, 9(1), 305. https://doi.org/10.1038/s41597-022-01392-5	NA	d__Bacteria;p__Nitrospinota;c__Nitrospinia;o__Nitrospinales;f__Nitrospinaceae;g__Nitromaritima;s__Nitromaritima sp018647025	GCA_018647025.1	95	d__Bacteria;p__Nitrospinota;c__Nitrospinia;o__Nitrospinales;f__Nitrospinaceae;g__Nitromaritima;s__Nitromaritima sp018647025	98.34	0.79	GCA_018647025.1	95	d__Bacteria;p__Nitrospinota;c__Nitrospinia;o__Nitrospinales;f__Nitrospinaceae;g__Nitromaritima;s__Nitromaritima sp018647025	98.34	0.79	d__Bacteria;p__Nitrospinota;c__Nitrospinia;o__Nitrospinales;f__Nitrospinaceae;g__Nitromaritima;s__	taxonomic classification defined by topology and ANI	topological placement and ANI have congruent species assignments	GCA_000372225.1, s__Nitromaritima sp000372225, 95.0, 82.06, 0.6; GCA_018697205.1, s__Nitromaritima sp018697205, 95.0, 80.1, 0.58; GCA_905182935.1, s__Nitromaritima sp905182935, 95.0, 78.07, 0.28; GCA_002731985.1, s__Nitromaritima sp002731985, 95.0, 76.52, 0.09; GCA_003451695.1, s__Nitromaritima sp003451695, 95.0, 75.78, 0.08	83.58	11	N/A	N/A	GTDB-Tk v2.1.0	k__Bacteria (UID3187)	2258	188	117	13	172	3	0	0	0	90.12	1.12	66.67	Saanich Inlet	inlet seawater	48.5917	-123.505	100
ERR599125_bin37	ERR599125_bin.37	PRJEB37807	SAMEA9695264	GCA_913042155.1	NA	NA	NA	NA	Mitchell, A. L., Almeida, A., Beracochea, M., Boland, M., Burgin, J., Cochrane, G., Crusoe, M. R., Kale, V., Potter, S. C., Richardson, L. J., Sakharova, E., Scheremetjew, M., Korobeynikov, A., Shlemov, A., Kunyavskaya, O., Lapidus, A., & Finn, R. D. (2019). MGnify: the microbiome analysis resource in 2020. Nucleic Acids Research, 48(D1), D570‚ D578. https://doi.org/10.1093/nar/gkz1035	NA	d__Bacteria;p__Nitrospinota;c__Nitrospinia;o__Nitrospinales;f__Nitrospinaceae;g__LS-NOB;s__LS-NOB sp003545625	GCA_003545625.1	95	d__Bacteria;p__Nitrospinota;c__Nitrospinia;o__Nitrospinales;f__Nitrospinaceae;g__LS-NOB;s__LS-NOB sp003545625	98.26	0.74	GCA_003545625.1	95	d__Bacteria;p__Nitrospinota;c__Nitrospinia;o__Nitrospinales;f__Nitrospinaceae;g__LS-NOB;s__LS-NOB sp003545625	98.26	0.74	d__Bacteria;p__Nitrospinota;c__Nitrospinia;o__Nitrospinales;f__Nitrospinaceae;g__LS-NOB;s__	taxonomic classification defined by topology and ANI	topological placement and ANI have congruent species assignments	GCA_018653085.1, s__LS-NOB sp018653085, 95.0, 87.33, 0.92; GCA_001542995.1, s__LS-NOB sp001542995, 95.0, 82.33, 0.84; GCA_014382285.1, s__LS-NOB sp014382285, 95.0, 80.6, 0.75; GCA_018673915.1, s__LS-NOB sp018673915, 95.0, 80.54, 0.74; GCA_018664975.1, s__LS-NOB sp018664975, 95.0, 79.65, 0.63; GCA_002786505.1, s__LS-NOB sp002786505, 95.0, 79.64, 0.61; GCA_002454045.1, s__LS-NOB sp002454045, 95.0, …	80.46	11	N/A	N/A	GTDB-Tk v2.1.0	k__Bacteria (UID3187)	2258	188	117	20	158	10	0	0	0	85.06	4.8	20
ETSP2013-BB2-NOB-1	ETSP2013-BB2-NOB-1	PRJNA505148	SAMN10411459	GCA_005239395.1	NA	NA	NA	NA	Sun, X., Kop, L. F. M., Lau, M. C. Y., Frank, J., Jayakumar, A., Lücker, S., & Ward, B. B. (2019). Uncultured Nitrospina-like species are major nitrite oxidizing bacteria in oxygen minimum zones. The ISME Journal, 13(10), 2391‚ 2402. https://doi.org/10.1038/s41396-019-0443-7	NA	d__Bacteria;p__Nitrospinota;c__Nitrospinia;o__Nitrospinales;f__Nitrospinaceae;g__Nitromaritima;s__Nitromaritima sp003451695	GCA_003451695.1	95	d__Bacteria;p__Nitrospinota;c__Nitrospinia;o__Nitrospinales;f__Nitrospinaceae;g__Nitromaritima;s__Nitromaritima sp003451695	97.02	0.79	GCA_003451695.1	95	d__Bacteria;p__Nitrospinota;c__Nitrospinia;o__Nitrospinales;f__Nitrospinaceae;g__Nitromaritima;s__Nitromaritima sp003451695	97.02	0.79	d__Bacteria;p__Nitrospinota;c__Nitrospinia;o__Nitrospinales;f__Nitrospinaceae;g__Nitromaritima;s__	taxonomic classification defined by topology and ANI	topological placement and ANI have congruent species assignments	GCA_002731985.1, s__Nitromaritima sp002731985, 95.0, 83.76, 0.73; GCA_000372225.1, s__Nitromaritima sp000372225, 95.0, 76.64, 0.14; GCA_018647025.1, s__Nitromaritima sp018647025, 95.0, 76.32, 0.1; GCA_905182935.1, s__Nitromaritima sp905182935, 95.0, 75.96, 0.1; GCA_018697205.1, s__Nitromaritima sp018697205, 95.0, 75.55, 0.1	85.74	11	N/A	N/A	GTDB-Tk v2.1.0	k__Bacteria (UID3187)	2258	188	117	11	167	9	1	0	0	93.06	5.35	16.67
OceanDNA-b21299	OceanDNA-b21299	PRJDB11811	SAMD00361372	NA	NA	NA	NA	NA	Nishimura, Y., & Yoshizawa, S. (2022). The OceanDNA MAG catalog contains over 50,000 prokaryotic genomes originated from various marine environments. Scientific Data, 9(1), 305. https://doi.org/10.1038/s41597-022-01392-5	NA	d__Bacteria;p__Nitrospinota;c__Nitrospinia;o__Nitrospinales;f__Nitrospinaceae;g__Nitromaritima;s__Nitromaritima sp018697205	GCA_018697205.1	95	d__Bacteria;p__Nitrospinota;c__Nitrospinia;o__Nitrospinales;f__Nitrospinaceae;g__Nitromaritima;s__Nitromaritima sp018697205	99.69	0.85	GCA_018697205.1	95	d__Bacteria;p__Nitrospinota;c__Nitrospinia;o__Nitrospinales;f__Nitrospinaceae;g__Nitromaritima;s__Nitromaritima sp018697205	99.69	0.85	d__Bacteria;p__Nitrospinota;c__Nitrospinia;o__Nitrospinales;f__Nitrospinaceae;g__Nitromaritima;s__	taxonomic classification defined by topology and ANI	topological placement and ANI have congruent species assignments	GCA_000372225.1, s__Nitromaritima sp000372225, 95.0, 80.37, 0.5; GCA_018647025.1, s__Nitromaritima sp018647025, 95.0, 79.51, 0.55; GCA_905182935.1, s__Nitromaritima sp905182935, 95.0, 77.55, 0.26; GCA_003451695.1, s__Nitromaritima sp003451695, 95.0, 75.98, 0.08; GCA_002731985.1, s__Nitromaritima sp002731985, 95.0, 75.61, 0.08	83.44	11	N/A	N/A	GTDB-Tk v2.1.0	k__Bacteria (UID3187)	2258	188	117	15	171	2	0	0	0	90.01	1.71	0	Saanich Inlet	inlet seawater	48.5917	-123.505	135
FRAM18_bin349	FRAM18_bin349	PRJEB41592	SAMEA7768613	GCA_905182935.1	NA	NA	NA	NA	Priest, T., Orellana, L. H., Huettel, B., Fuchs, B. M., & Amann, R. (2021). Microbial metagenome-assembled genomes of the Fram Strait from short and long read sequencing platforms. PeerJ, 9, e11721. https://doi.org/10.7717/peerj.11721	NA	d__Bacteria;p__Nitrospinota;c__Nitrospinia;o__Nitrospinales;f__Nitrospinaceae;g__Nitromaritima;s__Nitromaritima sp905182935	GCA_905182935.1	95	d__Bacteria;p__Nitrospinota;c__Nitrospinia;o__Nitrospinales;f__Nitrospinaceae;g__Nitromaritima;s__Nitromaritima sp905182935	100	0.98	GCA_905182935.1	95	d__Bacteria;p__Nitrospinota;c__Nitrospinia;o__Nitrospinales;f__Nitrospinaceae;g__Nitromaritima;s__Nitromaritima sp905182935	100	0.98	d__Bacteria;p__Nitrospinota;c__Nitrospinia;o__Nitrospinales;f__Nitrospinaceae;g__Nitromaritima;s__	taxonomic classification defined by topology and ANI	topological placement and ANI have congruent species assignments	GCA_018647025.1, s__Nitromaritima sp018647025, 95.0, 77.99, 0.28; GCA_000372225.1, s__Nitromaritima sp000372225, 95.0, 77.69, 0.26; GCA_018697205.1, s__Nitromaritima sp018697205, 95.0, 77.42, 0.31; GCA_003451695.1, s__Nitromaritima sp003451695, 95.0, 76.47, 0.08; GCA_002731985.1, s__Nitromaritima sp002731985, 95.0, 75.68, 0.09	79.23	11	N/A	N/A	GTDB-Tk v2.1.0	k__Bacteria (UID3187)	2258	188	117	29	152	7	0	0	0	78.92	3.11	14.29
GEM_3300000226_10	3300000226_10	PRJNA324878	SAMN05224408	NA	NA	NA	Gp0054166	3300000226_10	Nayfach, S., Roux, S., Seshadri, R., Udwary, D., Varghese, N., Schulz, F., Wu, D., Paez-Espino, D., Chen, I.-M., Huntemann, M., Palaniappan, K., Ladau, J., Mukherjee, S., Reddy, T. B. K., Nielsen, T., Kirton, E., Faria, J. P., Edirisinghe, J. N., Henry, C. S., ‚ Eloe-Fadrosh, E. A. (2021). A genomic catalog of Earth's microbiomes. Nature Biotechnology, 39(4), 499‚ 509. https://doi.org/10.1038/s41…	NA	d__Bacteria;p__Nitrospinota;c__Nitrospinia;o__Nitrospinales;f__Nitrospinaceae;g__Nitromaritima;s__	N/A	N/A	N/A	N/A	N/A	GCA_000372225.1	95	d__Bacteria;p__Nitrospinota;c__Nitrospinia;o__Nitrospinales;f__Nitrospinaceae;g__Nitromaritima;s__Nitromaritima sp000372225	90.56	0.53	d__Bacteria;p__Nitrospinota;c__Nitrospinia;o__Nitrospinales;f__Nitrospinaceae;g__Nitromaritima;s__	taxonomic classification defined by topology and ANI	classification based on placement in class-level tree	GCA_018647025.1, s__Nitromaritima sp018647025, 95.0, 81.43, 0.48; GCA_018697205.1, s__Nitromaritima sp018697205, 95.0, 79.82, 0.54; GCA_905182935.1, s__Nitromaritima sp905182935, 95.0, 77.69, 0.2; GCA_003451695.1, s__Nitromaritima sp003451695, 95.0, 77.02, 0.11; GCA_002731985.1, s__Nitromaritima sp002731985, 95.0, 76.68, 0.13	63.84	11	0.975783	Genome not assigned to closest species as it falls outside its pre-defined ANI radius	GTDB-Tk v2.1.0	k__Bacteria (UID3187)	2258	188	117	71	114	3	0	0	0	68.16	2.56	0
GEM_3300000324_7	3300000324_7	PRJNA324970	SAMN05224393	NA	NA	NA	Gp0053416	3300000324_7	Nayfach, S., Roux, S., Seshadri, R., Udwary, D., Varghese, N., Schulz, F., Wu, D., Paez-Espino, D., Chen, I.-M., Huntemann, M., Palaniappan, K., Ladau, J., Mukherjee, S., Reddy, T. B. K., Nielsen, T., Kirton, E., Faria, J. P., Edirisinghe, J. N., Henry, C. S., ‚ Eloe-Fadrosh, E. A. (2021). A genomic catalog of Earth's microbiomes. Nature Biotechnology, 39(4), 499‚ 509. https://doi.org/10.1038/s41…	NA	d__Bacteria;p__Nitrospinota;c__Nitrospinia;o__Nitrospinales;f__Nitrospinaceae;g__LS-NOB;s__LS-NOB sp018653085	GCA_018653085.1	95	d__Bacteria;p__Nitrospinota;c__Nitrospinia;o__Nitrospinales;f__Nitrospinaceae;g__LS-NOB;s__LS-NOB sp018653085	99.84	0.98	GCA_018653085.1	95	d__Bacteria;p__Nitrospinota;c__Nitrospinia;o__Nitrospinales;f__Nitrospinaceae;g__LS-NOB;s__LS-NOB sp018653085	99.84	0.98	d__Bacteria;p__Nitrospinota;c__Nitrospinia;o__Nitrospinales;f__Nitrospinaceae;g__LS-NOB;s__	taxonomic classification defined by topology and ANI	topological placement and ANI have congruent species assignments	GCA_003545625.1, s__LS-NOB sp003545625, 95.0, 86.03, 0.56; GCA_001542995.1, s__LS-NOB sp001542995, 95.0, 80.92, 0.63; GCA_014382285.1, s__LS-NOB sp014382285, 95.0, 80.01, 0.6; GCA_018673915.1, s__LS-NOB sp018673915, 95.0, 79.82, 0.63; GCA_002786505.1, s__LS-NOB sp002786505, 95.0, 79.2, 0.47; GCA_018664975.1, s__LS-NOB sp018664975, 95.0, 79.12, 0.52; GCA_002454045.1, s__LS-NOB sp002454045, 95.0, 7…	57.13	11	N/A	N/A	GTDB-Tk v2.1.0	k__Bacteria (UID3187)	2258	188	117	70	115	3	0	0	0	68.68	2.56	33.33
GEM_3300003894_25	3300003894_25	NA	NA	NA	NA	NA	Gp0109593	3300003894_25	Nayfach, S., Roux, S., Seshadri, R., Udwary, D., Varghese, N., Schulz, F., Wu, D., Paez-Espino, D., Chen, I.-M., Huntemann, M., Palaniappan, K., Ladau, J., Mukherjee, S., Reddy, T. B. K., Nielsen, T., Kirton, E., Faria, J. P., Edirisinghe, J. N., Henry, C. S., ‚ Eloe-Fadrosh, E. A. (2021). A genomic catalog of Earth's microbiomes. Nature Biotechnology, 39(4), 499‚ 509. https://doi.org/10.1038/s41…	NA	d__Bacteria;p__Nitrospinota;c__Nitrospinia;o__Nitrospinales;f__Nitrospinaceae;g__Nitrohelix;s__	N/A	N/A	N/A	N/A	N/A	GCA_002787235.1	95	d__Bacteria;p__Nitrospinota;c__Nitrospinia;o__Nitrospinales;f__Nitrospinaceae;g__Nitrohelix;s__Nitrohelix sp002787235	77.15	0.28	d__Bacteria;p__Nitrospinota;c__Nitrospinia;o__Nitrospinales;f__Nitrospinaceae;g__Nitrohelix;s__	taxonomic classification defined by topology and ANI	classification based on placement in class-level tree	GCA_015698305.1, s__Nitrohelix vancouverensis, 95.0, 76.39, 0.08	84.59	11	0.942026	N/A	GTDB-Tk v2.1.0	k__Bacteria (UID3187)	2258	188	117	10	174	4	0	0	0	93.92	2.56	0
GEM_3300005838_17	3300005838_17	PRJNA366995	SAMN06267773	NA	NA	NA	Gp0091308	3300005838_17	Nayfach, S., Roux, S., Seshadri, R., Udwary, D., Varghese, N., Schulz, F., Wu, D., Paez-Espino, D., Chen, I.-M., Huntemann, M., Palaniappan, K., Ladau, J., Mukherjee, S., Reddy, T. B. K., Nielsen, T., Kirton, E., Faria, J. P., Edirisinghe, J. N., Henry, C. S., ‚ Eloe-Fadrosh, E. A. (2021). A genomic catalog of Earth's microbiomes. Nature Biotechnology, 39(4), 499‚ 509. https://doi.org/10.1038/s41…	NA	d__Bacteria;p__Nitrospinota;c__Nitrospinia;o__Nitrospinales;f__Nitrospinaceae;g__LS-NOB;s__LS-NOB sp018653085	GCA_018653085.1	95	d__Bacteria;p__Nitrospinota;c__Nitrospinia;o__Nitrospinales;f__Nitrospinaceae;g__LS-NOB;s__LS-NOB sp018653085	99.89	0.98	GCA_018653085.1	95	d__Bacteria;p__Nitrospinota;c__Nitrospinia;o__Nitrospinales;f__Nitrospinaceae;g__LS-NOB;s__LS-NOB sp018653085	99.89	0.98	d__Bacteria;p__Nitrospinota;c__Nitrospinia;o__Nitrospinales;f__Nitrospinaceae;g__LS-NOB;s__	taxonomic classification defined by topology and ANI	topological placement and ANI have congruent species assignments	GCA_003545625.1, s__LS-NOB sp003545625, 95.0, 86.44, 0.76; GCA_001542995.1, s__LS-NOB sp001542995, 95.0, 81.41, 0.68; GCA_014382285.1, s__LS-NOB sp014382285, 95.0, 80.32, 0.65; GCA_018673915.1, s__LS-NOB sp018673915, 95.0, 80.12, 0.68; GCA_002786505.1, s__LS-NOB sp002786505, 95.0, 79.66, 0.56; GCA_018664975.1, s__LS-NOB sp018664975, 95.0, 79.52, 0.55; GCA_002454045.1, s__LS-NOB sp002454045, 95.0,…	84.05	11	N/A	N/A	GTDB-Tk v2.1.0	k__Bacteria (UID3187)	2258	188	117	18	166	4	0	0	0	85.99	2.56	25
GEM_3300005838_9	3300005838_9	PRJNA366995	SAMN06267773	NA	NA	NA	Gp0091308	3300005838_9	Nayfach, S., Roux, S., Seshadri, R., Udwary, D., Varghese, N., Schulz, F., Wu, D., Paez-Espino, D., Chen, I.-M., Huntemann, M., Palaniappan, K., Ladau, J., Mukherjee, S., Reddy, T. B. K., Nielsen, T., Kirton, E., Faria, J. P., Edirisinghe, J. N., Henry, C. S., ‚ Eloe-Fadrosh, E. A. (2021). A genomic catalog of Earth's microbiomes. Nature Biotechnology, 39(4), 499‚ 509. https://doi.org/10.1038/s41…	NA	d__Bacteria;p__Nitrospinota;c__Nitrospinia;o__Nitrospinales;f__Nitrospinaceae;g__LS-NOB;s__LS-NOB sp018673915	GCA_018673915.1	95	d__Bacteria;p__Nitrospinota;c__Nitrospinia;o__Nitrospinales;f__Nitrospinaceae;g__LS-NOB;s__LS-NOB sp018673915	99.9	0.85	GCA_018673915.1	95	d__Bacteria;p__Nitrospinota;c__Nitrospinia;o__Nitrospinales;f__Nitrospinaceae;g__LS-NOB;s__LS-NOB sp018673915	99.9	0.85	d__Bacteria;p__Nitrospinota;c__Nitrospinia;o__Nitrospinales;f__Nitrospinaceae;g__LS-NOB;s__	taxonomic classification defined by topology and ANI	topological placement and ANI have congruent species assignments	GCA_018664975.1, s__LS-NOB sp018664975, 95.0, 86.69, 0.73; GCA_018653085.1, s__LS-NOB sp018653085, 95.0, 80.54, 0.6; GCA_003545625.1, s__LS-NOB sp003545625, 95.0, 80.38, 0.68; GCA_001542995.1, s__LS-NOB sp001542995, 95.0, 79.54, 0.54; GCA_014382285.1, s__LS-NOB sp014382285, 95.0, 79.3, 0.49; GCA_012961055.1, s__LS-NOB sp012961055, 95.0, 78.69, 0.54; GCA_002786505.1, s__LS-NOB sp002786505, 95.0, 7…	77.6	11	N/A	N/A	GTDB-Tk v2.1.0	k__Bacteria (UID3187)	2258	188	117	36	147	5	0	0	0	80.67	4.27	0
OceanDNA-b21315	OceanDNA-b21315	PRJDB11811	SAMD00361388	NA	NA	NA	NA	NA	Nishimura, Y., & Yoshizawa, S. (2022). The OceanDNA MAG catalog contains over 50,000 prokaryotic genomes originated from various marine environments. Scientific Data, 9(1), 305. https://doi.org/10.1038/s41597-022-01392-5	NA	d__Bacteria;p__Nitrospinota;c__Nitrospinia;o__Nitrospinales;f__Nitrospinaceae;g__Nitromaritima;s__Nitromaritima sp003451695	GCA_003451695.1	95	d__Bacteria;p__Nitrospinota;c__Nitrospinia;o__Nitrospinales;f__Nitrospinaceae;g__Nitromaritima;s__Nitromaritima sp003451695	96.84	0.79	GCA_003451695.1	95	d__Bacteria;p__Nitrospinota;c__Nitrospinia;o__Nitrospinales;f__Nitrospinaceae;g__Nitromaritima;s__Nitromaritima sp003451695	96.84	0.79	d__Bacteria;p__Nitrospinota;c__Nitrospinia;o__Nitrospinales;f__Nitrospinaceae;g__Nitromaritima;s__	taxonomic classification defined by topology and ANI	topological placement and ANI have congruent species assignments	GCA_002731985.1, s__Nitromaritima sp002731985, 95.0, 83.39, 0.71; GCA_000372225.1, s__Nitromaritima sp000372225, 95.0, 76.73, 0.13; GCA_018647025.1, s__Nitromaritima sp018647025, 95.0, 76.13, 0.08; GCA_905182935.1, s__Nitromaritima sp905182935, 95.0, 76.06, 0.1; GCA_018697205.1, s__Nitromaritima sp018697205, 95.0, 75.68, 0.11	79.21	11	N/A	N/A	GTDB-Tk v2.1.0	k__Bacteria (UID3187)	2258	188	117	17	161	10	0	0	0	93.73	4.47	50	North Pacific Ocean	low oxygen	18.9009	-108.803	120
GEM_3300009703_21	3300009703_21	PRJNA405473	SAMN07631023	NA	NA	NA	Gp0134368	3300009703_21	Nayfach, S., Roux, S., Seshadri, R., Udwary, D., Varghese, N., Schulz, F., Wu, D., Paez-Espino, D., Chen, I.-M., Huntemann, M., Palaniappan, K., Ladau, J., Mukherjee, S., Reddy, T. B. K., Nielsen, T., Kirton, E., Faria, J. P., Edirisinghe, J. N., Henry, C. S., ‚ Eloe-Fadrosh, E. A. (2021). A genomic catalog of Earth's microbiomes. Nature Biotechnology, 39(4), 499‚ 509. https://doi.org/10.1038/s41…	NA	d__Bacteria;p__Nitrospinota;c__Nitrospinia;o__Nitrospinales;f__;g__;s__	N/A	N/A	N/A	N/A	N/A	N/A	N/A	N/A	N/A	N/A	d__Bacteria;p__Nitrospinota;c__Nitrospinia;o__Nitrospinales;f__;g__;s__	taxonomic novelty determined using RED	classification based on placement in class-level tree	N/A	80.38	11	0.613464	N/A	GTDB-Tk v2.1.0	k__Bacteria (UID3187)	2258	188	117	30	155	3	0	0	0	80.34	2.56	0
GEM_3300012950_26	3300012950_26	PRJNA405200	SAMN07632549	NA	NA	NA	Gp0191500	3300012950_26	Nayfach, S., Roux, S., Seshadri, R., Udwary, D., Varghese, N., Schulz, F., Wu, D., Paez-Espino, D., Chen, I.-M., Huntemann, M., Palaniappan, K., Ladau, J., Mukherjee, S., Reddy, T. B. K., Nielsen, T., Kirton, E., Faria, J. P., Edirisinghe, J. N., Henry, C. S., ‚ Eloe-Fadrosh, E. A. (2021). A genomic catalog of Earth's microbiomes. Nature Biotechnology, 39(4), 499‚ 509. https://doi.org/10.1038/s41…	NA	d__Bacteria;p__Nitrospinota;c__Nitrospinia;o__Nitrospinales;f__Nitrospinaceae;g__Nitromaritima;s__Nitromaritima sp002731985	GCA_002731985.1	95	d__Bacteria;p__Nitrospinota;c__Nitrospinia;o__Nitrospinales;f__Nitrospinaceae;g__Nitromaritima;s__Nitromaritima sp002731985	99.06	0.66	GCA_002731985.1	95	d__Bacteria;p__Nitrospinota;c__Nitrospinia;o__Nitrospinales;f__Nitrospinaceae;g__Nitromaritima;s__Nitromaritima sp002731985	99.06	0.66	d__Bacteria;p__Nitrospinota;c__Nitrospinia;o__Nitrospinales;f__Nitrospinaceae;g__Nitromaritima;s__	taxonomic classification defined by topology and ANI	topological placement and ANI have congruent species assignments	GCA_003451695.1, s__Nitromaritima sp003451695, 95.0, 83.64, 0.61; GCA_000372225.1, s__Nitromaritima sp000372225, 95.0, 76.84, 0.11; GCA_018697205.1, s__Nitromaritima sp018697205, 95.0, 76.41, 0.07; GCA_018647025.1, s__Nitromaritima sp018647025, 95.0, 76.11, 0.09; GCA_905182935.1, s__Nitromaritima sp905182935, 95.0, 76.04, 0.09	68.9	11	N/A	N/A	GTDB-Tk v2.1.0	k__Bacteria (UID3187)	2258	188	117	39	138	11	0	0	0	74.93	4.51	0
GEM_3300015370_45	3300015370_45	PRJNA404450	SAMN07630785	NA	NA	NA	Gp0198138	3300015370_45	Nayfach, S., Roux, S., Seshadri, R., Udwary, D., Varghese, N., Schulz, F., Wu, D., Paez-Espino, D., Chen, I.-M., Huntemann, M., Palaniappan, K., Ladau, J., Mukherjee, S., Reddy, T. B. K., Nielsen, T., Kirton, E., Faria, J. P., Edirisinghe, J. N., Henry, C. S., ‚ Eloe-Fadrosh, E. A. (2021). A genomic catalog of Earth's microbiomes. Nature Biotechnology, 39(4), 499‚ 509. https://doi.org/10.1038/s41…	NA	d__Bacteria;p__Nitrospinota;c__UBA9942;o__JAHJSF01;f__JAHJSF01;g__JAHJSF01;s__JAHJSF01 sp018830405	GCA_018830405.1	95	d__Bacteria;p__Nitrospinota;c__UBA9942;o__JAHJSF01;f__JAHJSF01;g__JAHJSF01;s__JAHJSF01 sp018830405	99.77	0.91	GCA_018830405.1	95	d__Bacteria;p__Nitrospinota;c__UBA9942;o__JAHJSF01;f__JAHJSF01;g__JAHJSF01;s__JAHJSF01 sp018830405	99.77	0.91	d__Bacteria;p__Nitrospinota;c__UBA9942;o__;f__;g__;s__	taxonomic classification defined by topology and ANI	topological placement and ANI have congruent species assignments	N/A	80.36	11	N/A	N/A	GTDB-Tk v2.1.0	k__Bacteria (UID3187)	2258	188	117	27	161	0	0	0	0	82.14	0	0
GEM_3300020327_10	3300020327_10	PRJEB7988	SAMEA2623295	NA	NA	NA	Gp0117202	3300020327_10	Nayfach, S., Roux, S., Seshadri, R., Udwary, D., Varghese, N., Schulz, F., Wu, D., Paez-Espino, D., Chen, I.-M., Huntemann, M., Palaniappan, K., Ladau, J., Mukherjee, S., Reddy, T. B. K., Nielsen, T., Kirton, E., Faria, J. P., Edirisinghe, J. N., Henry, C. S., ‚ Eloe-Fadrosh, E. A. (2021). A genomic catalog of Earth's microbiomes. Nature Biotechnology, 39(4), 499‚ 509. https://doi.org/10.1038/s41…	NA	d__Bacteria;p__Nitrospinota;c__UBA9942;o__SZUA-224;f__;g__;s__	N/A	N/A	N/A	N/A	N/A	N/A	N/A	N/A	N/A	N/A	d__Bacteria;p__Nitrospinota;c__UBA9942;o__SZUA-224;f__;g__;s__	taxonomic novelty determined using RED	classification based on placement in class-level tree	N/A	85.05	11	0.557886	N/A	GTDB-Tk v2.1.0	k__Bacteria (UID3187)	2258	188	117	17	166	5	0	0	0	92.61	2.36	40
GEM_3300020330_9	3300020330_9	PRJEB7988	SAMEA2623295	NA	NA	NA	Gp0117202	3300020330_9	Nayfach, S., Roux, S., Seshadri, R., Udwary, D., Varghese, N., Schulz, F., Wu, D., Paez-Espino, D., Chen, I.-M., Huntemann, M., Palaniappan, K., Ladau, J., Mukherjee, S., Reddy, T. B. K., Nielsen, T., Kirton, E., Faria, J. P., Edirisinghe, J. N., Henry, C. S., ‚ Eloe-Fadrosh, E. A. (2021). A genomic catalog of Earth's microbiomes. Nature Biotechnology, 39(4), 499‚ 509. https://doi.org/10.1038/s41…	NA	d__Bacteria;p__Nitrospinota;c__UBA9942;o__SZUA-224;f__;g__;s__	N/A	N/A	N/A	N/A	N/A	N/A	N/A	N/A	N/A	N/A	d__Bacteria;p__Nitrospinota;c__UBA9942;o__SZUA-224;f__;g__;s__	taxonomic novelty determined using RED	classification based on placement in class-level tree	N/A	90.53	11	0.557255	N/A	GTDB-Tk v2.1.0	k__Bacteria (UID3187)	2258	188	117	8	174	6	0	0	0	94.6	3.22	33.33
GEM_3300020333_14	3300020333_14	PRJEB7988	SAMEA2622149	NA	NA	NA	Gp0117251	3300020333_14	Nayfach, S., Roux, S., Seshadri, R., Udwary, D., Varghese, N., Schulz, F., Wu, D., Paez-Espino, D., Chen, I.-M., Huntemann, M., Palaniappan, K., Ladau, J., Mukherjee, S., Reddy, T. B. K., Nielsen, T., Kirton, E., Faria, J. P., Edirisinghe, J. N., Henry, C. S., ‚ Eloe-Fadrosh, E. A. (2021). A genomic catalog of Earth's microbiomes. Nature Biotechnology, 39(4), 499‚ 509. https://doi.org/10.1038/s41…	NA	d__Bacteria;p__Nitrospinota;c__UBA7883;o__UBA7883;f__UBA7883;g__UBA7883;s__UBA7883 sp002500605	GCA_002500605.1	95	d__Bacteria;p__Nitrospinota;c__UBA7883;o__UBA7883;f__UBA7883;g__UBA7883;s__UBA7883 sp002500605	99.98	0.93	GCA_002500605.1	95	d__Bacteria;p__Nitrospinota;c__UBA7883;o__UBA7883;f__UBA7883;g__UBA7883;s__UBA7883 sp002500605	99.98	0.93	d__Bacteria;p__Nitrospinota;c__UBA7883;o__UBA7883;f__UBA7883;g__;s__	taxonomic classification defined by topology and ANI	topological placement and ANI have congruent species assignments	N/A	94.38	11	N/A	N/A	GTDB-Tk v2.1.0	k__Bacteria (UID3187)	2258	188	117	4	181	2	1	0	0	97.38	2.05	0
ETSP2013-BB2-NOB-2	ETSP2013-BB2-NOB-2	PRJNA505148	SAMN10411419	GCA_005239385.1	NA	NA	NA	NA	Sun, X., Kop, L. F. M., Lau, M. C. Y., Frank, J., Jayakumar, A., Lücker, S., & Ward, B. B. (2019). Uncultured Nitrospina-like species are major nitrite oxidizing bacteria in oxygen minimum zones. The ISME Journal, 13(10), 2391‚ 2402. https://doi.org/10.1038/s41396-019-0443-7	NA	d__Bacteria;p__Nitrospinota;c__Nitrospinia;o__Nitrospinales;f__Nitrospinaceae;g__Nitromaritima;s__Nitromaritima sp002731985	GCA_002731985.1	95	d__Bacteria;p__Nitrospinota;c__Nitrospinia;o__Nitrospinales;f__Nitrospinaceae;g__Nitromaritima;s__Nitromaritima sp002731985	99.2	0.85	GCA_002731985.1	95	d__Bacteria;p__Nitrospinota;c__Nitrospinia;o__Nitrospinales;f__Nitrospinaceae;g__Nitromaritima;s__Nitromaritima sp002731985	99.2	0.85	d__Bacteria;p__Nitrospinota;c__Nitrospinia;o__Nitrospinales;f__Nitrospinaceae;g__Nitromaritima;s__	taxonomic classification defined by topology and ANI	topological placement and ANI have congruent species assignments	GCA_003451695.1, s__Nitromaritima sp003451695, 95.0, 83.71, 0.77; GCA_000372225.1, s__Nitromaritima sp000372225, 95.0, 77.31, 0.14; GCA_018647025.1, s__Nitromaritima sp018647025, 95.0, 76.84, 0.1; GCA_018697205.1, s__Nitromaritima sp018697205, 95.0, 76.52, 0.09; GCA_905182935.1, s__Nitromaritima sp905182935, 95.0, 76.09, 0.11	87.39	11	N/A	N/A	GTDB-Tk v2.1.0	k__Bacteria (UID3187)	2258	188	117	10	172	6	0	0	0	93.11	3.85	0	South Pacific Ocean	mesopelagic OMZ	-20.5	-70.7	45-300
GEM_3300020344_23	3300020344_23	PRJEB7988	SAMEA2623295	NA	NA	NA	Gp0117202	3300020344_23	Nayfach, S., Roux, S., Seshadri, R., Udwary, D., Varghese, N., Schulz, F., Wu, D., Paez-Espino, D., Chen, I.-M., Huntemann, M., Palaniappan, K., Ladau, J., Mukherjee, S., Reddy, T. B. K., Nielsen, T., Kirton, E., Faria, J. P., Edirisinghe, J. N., Henry, C. S., ‚ Eloe-Fadrosh, E. A. (2021). A genomic catalog of Earth's microbiomes. Nature Biotechnology, 39(4), 499‚ 509. https://doi.org/10.1038/s41…	NA	d__Bacteria;p__Nitrospinota;c__Nitrospinia;o__Nitrospinales;f__Nitrospinaceae;g__;s__	N/A	N/A	N/A	N/A	N/A	N/A	N/A	N/A	N/A	N/A	d__Bacteria;p__Nitrospinota;c__Nitrospinia;o__Nitrospinales;f__Nitrospinaceae;g__;s__	taxonomic novelty determined using RED	classification based on placement in class-level tree	N/A	54.29	11	0.841891	N/A	GTDB-Tk v2.1.0	k__Bacteria (UID3187)	2258	188	117	80	104	4	0	0	0	64.14	2.64	50
GEM_3300020449_37	3300020449_37	PRJEB7988	SAMEA2622429	NA	NA	NA	Gp0117242	3300020449_37	Nayfach, S., Roux, S., Seshadri, R., Udwary, D., Varghese, N., Schulz, F., Wu, D., Paez-Espino, D., Chen, I.-M., Huntemann, M., Palaniappan, K., Ladau, J., Mukherjee, S., Reddy, T. B. K., Nielsen, T., Kirton, E., Faria, J. P., Edirisinghe, J. N., Henry, C. S., ‚ Eloe-Fadrosh, E. A. (2021). A genomic catalog of Earth's microbiomes. Nature Biotechnology, 39(4), 499‚ 509. https://doi.org/10.1038/s41…	NA	d__Bacteria;p__Nitrospinota;c__Nitrospinia;o__Nitrospinales;f__Nitrospinaceae;g__Nitromaritima;s__Nitromaritima sp002731985	GCA_002731985.1	95	d__Bacteria;p__Nitrospinota;c__Nitrospinia;o__Nitrospinales;f__Nitrospinaceae;g__Nitromaritima;s__Nitromaritima sp002731985	99.14	0.7	GCA_002731985.1	95	d__Bacteria;p__Nitrospinota;c__Nitrospinia;o__Nitrospinales;f__Nitrospinaceae;g__Nitromaritima;s__Nitromaritima sp002731985	99.14	0.7	d__Bacteria;p__Nitrospinota;c__Nitrospinia;o__Nitrospinales;f__Nitrospinaceae;g__Nitromaritima;s__	taxonomic classification defined by topology and ANI	topological placement and ANI have congruent species assignments	GCA_003451695.1, s__Nitromaritima sp003451695, 95.0, 83.78, 0.66; GCA_000372225.1, s__Nitromaritima sp000372225, 95.0, 77.71, 0.13; GCA_018697205.1, s__Nitromaritima sp018697205, 95.0, 76.06, 0.11; GCA_018647025.1, s__Nitromaritima sp018647025, 95.0, 75.89, 0.07; GCA_905182935.1, s__Nitromaritima sp905182935, 95.0, 75.36, 0.08	48.65	11	N/A	N/A	GTDB-Tk v2.1.0	k__Bacteria (UID203)	5449	104	58	41	52	11	0	0	0	62.99	1.72	0
GEM_3300020477_98	3300020477_98	PRJEB7988	SAMEA2622837	NA	NA	NA	Gp0117216	3300020477_98	Nayfach, S., Roux, S., Seshadri, R., Udwary, D., Varghese, N., Schulz, F., Wu, D., Paez-Espino, D., Chen, I.-M., Huntemann, M., Palaniappan, K., Ladau, J., Mukherjee, S., Reddy, T. B. K., Nielsen, T., Kirton, E., Faria, J. P., Edirisinghe, J. N., Henry, C. S., ‚ Eloe-Fadrosh, E. A. (2021). A genomic catalog of Earth's microbiomes. Nature Biotechnology, 39(4), 499‚ 509. https://doi.org/10.1038/s41…	NA	d__Bacteria;p__Nitrospinota;c__Nitrospinia;o__Nitrospinales;f__Nitrospinaceae;g__UBA8687;s__	N/A	N/A	N/A	N/A	N/A	GCA_009873655.1	95	d__Bacteria;p__Nitrospinota;c__Nitrospinia;o__Nitrospinales;f__Nitrospinaceae;g__UBA8687;s__UBA8687 sp009873655	78.52	0.51	d__Bacteria;p__Nitrospinota;c__Nitrospinia;o__Nitrospinales;f__Nitrospinaceae;g__UBA8687;s__	taxonomic classification defined by topology and ANI	classification based on placement in class-level tree	GCA_002697825.1, s__UBA8687 sp002697825, 95.0, 78.66, 0.31; GCA_018665625.1, s__UBA8687 sp018665625, 95.0, 77.92, 0.4; GCA_013349585.1, s__UBA8687 sp013349585, 95.0, 77.86, 0.4; GCA_016763735.1, s__UBA8687 sp016763735, 95.0, 77.83, 0.21; GCA_002721515.1, s__UBA8687 sp002721515, 95.0, 77.48, 0.22	59.49	11	0.94824	Genome not assigned to closest species as it falls outside its pre-defined ANI radius	GTDB-Tk v2.1.0	k__Bacteria (UID3187)	2258	188	117	63	123	2	0	0	0	59.32	1.28	50
GEM_3300022912_27	3300022912_27	PRJNA468235	SAMN09201690	NA	NA	NA	Gp0272233	3300022912_27	Nayfach, S., Roux, S., Seshadri, R., Udwary, D., Varghese, N., Schulz, F., Wu, D., Paez-Espino, D., Chen, I.-M., Huntemann, M., Palaniappan, K., Ladau, J., Mukherjee, S., Reddy, T. B. K., Nielsen, T., Kirton, E., Faria, J. P., Edirisinghe, J. N., Henry, C. S., ‚ Eloe-Fadrosh, E. A. (2021). A genomic catalog of Earth's microbiomes. Nature Biotechnology, 39(4), 499‚ 509. https://doi.org/10.1038/s41…	NA	d__Bacteria;p__Nitrospinota;c__UBA9942;o__;f__;g__;s__	N/A	N/A	N/A	N/A	N/A	N/A	N/A	N/A	N/A	N/A	d__Bacteria;p__Nitrospinota;c__UBA9942;o__;f__;g__;s__	taxonomic novelty determined using RED	classification based on placement in class-level tree	N/A	92.71	11	0.519666	N/A	GTDB-Tk v2.1.0	k__Bacteria (UID3187)	2258	188	117	8	178	2	0	0	0	93.97	1.71	0
GEM_3300022916_23	3300022916_23	PRJNA468236	SAMN09201864	NA	NA	NA	Gp0272234	3300022916_23	Nayfach, S., Roux, S., Seshadri, R., Udwary, D., Varghese, N., Schulz, F., Wu, D., Paez-Espino, D., Chen, I.-M., Huntemann, M., Palaniappan, K., Ladau, J., Mukherjee, S., Reddy, T. B. K., Nielsen, T., Kirton, E., Faria, J. P., Edirisinghe, J. N., Henry, C. S., ‚ Eloe-Fadrosh, E. A. (2021). A genomic catalog of Earth's microbiomes. Nature Biotechnology, 39(4), 499‚ 509. https://doi.org/10.1038/s41…	NA	d__Bacteria;p__Nitrospinota;c__UBA9942;o__;f__;g__;s__	N/A	N/A	N/A	N/A	N/A	N/A	N/A	N/A	N/A	N/A	d__Bacteria;p__Nitrospinota;c__UBA9942;o__;f__;g__;s__	taxonomic novelty determined using RED	classification based on placement in class-level tree	N/A	94.08	11	0.519363	N/A	GTDB-Tk v2.1.0	k__Bacteria (UID3187)	2258	188	117	6	179	3	0	0	0	95.68	2.56	33.33
GEM_3300024058_14	3300024058_14	PRJNA405476	SAMN07631025	NA	NA	NA	Gp0134373	3300024058_14	Nayfach, S., Roux, S., Seshadri, R., Udwary, D., Varghese, N., Schulz, F., Wu, D., Paez-Espino, D., Chen, I.-M., Huntemann, M., Palaniappan, K., Ladau, J., Mukherjee, S., Reddy, T. B. K., Nielsen, T., Kirton, E., Faria, J. P., Edirisinghe, J. N., Henry, C. S., ‚ Eloe-Fadrosh, E. A. (2021). A genomic catalog of Earth's microbiomes. Nature Biotechnology, 39(4), 499‚ 509. https://doi.org/10.1038/s41…	NA	d__Bacteria;p__Nitrospinota;c__Nitrospinia;o__Nitrospinales;f__Nitrospinaceae;g__SZUA-226;s__SZUA-226 sp004357365	GCA_004357365.1	95	d__Bacteria;p__Nitrospinota;c__Nitrospinia;o__Nitrospinales;f__Nitrospinaceae;g__SZUA-226;s__SZUA-226 sp004357365	99.27	0.74	GCA_004357365.1	95	d__Bacteria;p__Nitrospinota;c__Nitrospinia;o__Nitrospinales;f__Nitrospinaceae;g__SZUA-226;s__SZUA-226 sp004357365	99.27	0.74	d__Bacteria;p__Nitrospinota;c__Nitrospinia;o__Nitrospinales;f__Nitrospinaceae;g__SZUA-226;s__	taxonomic classification defined by topology and ANI	topological placement and ANI have congruent species assignments	GCA_003229345.1, s__SZUA-226 sp003229345, 95.0, 80.7, 0.55	75.95	11	N/A	N/A	GTDB-Tk v2.1.0	k__Bacteria (UID3187)	2258	188	117	33	150	5	0	0	0	79.69	2.83	60
GEM_3300024060_32	3300024060_32	PRJNA405470	SAMN07631020	NA	NA	NA	Gp0134364	3300024060_32	Nayfach, S., Roux, S., Seshadri, R., Udwary, D., Varghese, N., Schulz, F., Wu, D., Paez-Espino, D., Chen, I.-M., Huntemann, M., Palaniappan, K., Ladau, J., Mukherjee, S., Reddy, T. B. K., Nielsen, T., Kirton, E., Faria, J. P., Edirisinghe, J. N., Henry, C. S., ‚ Eloe-Fadrosh, E. A. (2021). A genomic catalog of Earth's microbiomes. Nature Biotechnology, 39(4), 499‚ 509. https://doi.org/10.1038/s41…	NA	d__Bacteria;p__Nitrospinota;c__Nitrospinia;o__Nitrospinales;f__Nitrospinaceae;g__SMVS01;s__SMVS01 sp004357435	GCA_004357435.1	95	d__Bacteria;p__Nitrospinota;c__Nitrospinia;o__Nitrospinales;f__Nitrospinaceae;g__SMVS01;s__SMVS01 sp004357435	99.24	0.74	GCA_004357435.1	95	d__Bacteria;p__Nitrospinota;c__Nitrospinia;o__Nitrospinales;f__Nitrospinaceae;g__SMVS01;s__SMVS01 sp004357435	99.24	0.74	d__Bacteria;p__Nitrospinota;c__Nitrospinia;o__Nitrospinales;f__Nitrospinaceae;g__;s__	taxonomic classification defined by topology and ANI	topological placement and ANI have congruent species assignments	N/A	64	11	N/A	N/A	GTDB-Tk v2.1.0	k__Bacteria (UID3187)	2258	188	117	62	121	5	0	0	0	58.48	1.1	80
GEM_3300009702_60	3300009702_60	PRJNA405472	SAMN07631022	NA	NA	NA	Gp0134366	3300009702_60	Nayfach, S., Roux, S., Seshadri, R., Udwary, D., Varghese, N., Schulz, F., Wu, D., Paez-Espino, D., Chen, I.-M., Huntemann, M., Palaniappan, K., Ladau, J., Mukherjee, S., Reddy, T. B. K., Nielsen, T., Kirton, E., Faria, J. P., Edirisinghe, J. N., Henry, C. S., ‚ Eloe-Fadrosh, E. A. (2021). A genomic catalog of Earth's microbiomes. Nature Biotechnology, 39(4), 499‚ 509. https://doi.org/10.1038/s41…	NA	d__Bacteria;p__Nitrospinota;c__Nitrospinia;o__Nitrospinales;f__;g__;s__	N/A	N/A	N/A	N/A	N/A	N/A	N/A	N/A	N/A	N/A	d__Bacteria;p__Nitrospinota;c__Nitrospinia;o__Nitrospinales;f__;g__;s__	taxonomic novelty determined using RED	classification based on placement in class-level tree	N/A	83.9	11	0.625976	N/A	GTDB-Tk v2.1.0	k__Bacteria (UID3187)	2258	188	117	15	169	4	0	0	0	92.56	2.56	0	Volcanic	microbial mat of gas chimney	36.5263	25.4867	505
GEM_3300024344_14	3300024344_14	PRJNA367443	SAMN06267294	NA	NA	NA	Gp0134367	3300024344_14	Nayfach, S., Roux, S., Seshadri, R., Udwary, D., Varghese, N., Schulz, F., Wu, D., Paez-Espino, D., Chen, I.-M., Huntemann, M., Palaniappan, K., Ladau, J., Mukherjee, S., Reddy, T. B. K., Nielsen, T., Kirton, E., Faria, J. P., Edirisinghe, J. N., Henry, C. S., ‚ Eloe-Fadrosh, E. A. (2021). A genomic catalog of Earth's microbiomes. Nature Biotechnology, 39(4), 499‚ 509. https://doi.org/10.1038/s41…	NA	d__Bacteria;p__Nitrospinota;c__Nitrospinia;o__Nitrospinales;f__;g__;s__	N/A	N/A	N/A	N/A	N/A	N/A	N/A	N/A	N/A	N/A	d__Bacteria;p__Nitrospinota;c__Nitrospinia;o__Nitrospinales;f__;g__;s__	taxonomic novelty determined using RED	classification based on placement in class-level tree	N/A	78.24	11	0.604138	N/A	GTDB-Tk v2.1.0	k__Bacteria (UID3187)	2258	188	117	37	147	4	0	0	0	78.21	3.42	0
GEM_3300024516_24	3300024516_24	PRJNA444462	SAMN08779673	NA	NA	NA	Gp0134372	3300024516_24	Nayfach, S., Roux, S., Seshadri, R., Udwary, D., Varghese, N., Schulz, F., Wu, D., Paez-Espino, D., Chen, I.-M., Huntemann, M., Palaniappan, K., Ladau, J., Mukherjee, S., Reddy, T. B. K., Nielsen, T., Kirton, E., Faria, J. P., Edirisinghe, J. N., Henry, C. S., ‚ Eloe-Fadrosh, E. A. (2021). A genomic catalog of Earth's microbiomes. Nature Biotechnology, 39(4), 499‚ 509. https://doi.org/10.1038/s41…	NA	d__Bacteria;p__Nitrospinota;c__Nitrospinia;o__Nitrospinales;f__Nitrospinaceae;g__SZUA-226;s__SZUA-226 sp004357365	GCA_004357365.1	95	d__Bacteria;p__Nitrospinota;c__Nitrospinia;o__Nitrospinales;f__Nitrospinaceae;g__SZUA-226;s__SZUA-226 sp004357365	98	0.72	GCA_004357365.1	95	d__Bacteria;p__Nitrospinota;c__Nitrospinia;o__Nitrospinales;f__Nitrospinaceae;g__SZUA-226;s__SZUA-226 sp004357365	98	0.72	d__Bacteria;p__Nitrospinota;c__Nitrospinia;o__Nitrospinales;f__Nitrospinaceae;g__SZUA-226;s__	taxonomic classification defined by topology and ANI	topological placement and ANI have congruent species assignments	GCA_003229345.1, s__SZUA-226 sp003229345, 95.0, 80.94, 0.57	82.86	11	N/A	N/A	GTDB-Tk v2.1.0	k__Bacteria (UID3187)	2258	188	117	22	164	2	0	0	0	83.12	1.71	0
GEM_3300025547_7	3300025547_7	PRJNA324926	SAMN05224486	NA	NA	NA	Gp0091313	3300025547_7	Nayfach, S., Roux, S., Seshadri, R., Udwary, D., Varghese, N., Schulz, F., Wu, D., Paez-Espino, D., Chen, I.-M., Huntemann, M., Palaniappan, K., Ladau, J., Mukherjee, S., Reddy, T. B. K., Nielsen, T., Kirton, E., Faria, J. P., Edirisinghe, J. N., Henry, C. S., ‚ Eloe-Fadrosh, E. A. (2021). A genomic catalog of Earth's microbiomes. Nature Biotechnology, 39(4), 499‚ 509. https://doi.org/10.1038/s41…	NA	d__Bacteria;p__Nitrospinota;c__Nitrospinia;o__Nitrospinales;f__Nitrospinaceae;g__LS-NOB;s__LS-NOB sp018653085	GCA_018653085.1	95	d__Bacteria;p__Nitrospinota;c__Nitrospinia;o__Nitrospinales;f__Nitrospinaceae;g__LS-NOB;s__LS-NOB sp018653085	99.8	0.95	GCA_018653085.1	95	d__Bacteria;p__Nitrospinota;c__Nitrospinia;o__Nitrospinales;f__Nitrospinaceae;g__LS-NOB;s__LS-NOB sp018653085	99.8	0.95	d__Bacteria;p__Nitrospinota;c__Nitrospinia;o__Nitrospinales;f__Nitrospinaceae;g__LS-NOB;s__	taxonomic classification defined by topology and ANI	topological placement and ANI have congruent species assignments	GCA_003545625.1, s__LS-NOB sp003545625, 95.0, 86.62, 0.82; GCA_001542995.1, s__LS-NOB sp001542995, 95.0, 81.32, 0.67; GCA_018673915.1, s__LS-NOB sp018673915, 95.0, 80.5, 0.65; GCA_014382285.1, s__LS-NOB sp014382285, 95.0, 80.42, 0.62; GCA_002786505.1, s__LS-NOB sp002786505, 95.0, 79.92, 0.6; GCA_018664975.1, s__LS-NOB sp018664975, 95.0, 79.51, 0.55; GCA_002454045.1, s__LS-NOB sp002454045, 95.0, 7…	84.77	11	N/A	N/A	GTDB-Tk v2.1.0	k__Bacteria (UID3187)	2258	188	117	11	169	8	0	0	0	91.83	3.85	50
GEM_3300025592_8	3300025592_8	PRJNA324930	SAMN05224435	NA	NA	NA	Gp0091317	3300025592_8	Nayfach, S., Roux, S., Seshadri, R., Udwary, D., Varghese, N., Schulz, F., Wu, D., Paez-Espino, D., Chen, I.-M., Huntemann, M., Palaniappan, K., Ladau, J., Mukherjee, S., Reddy, T. B. K., Nielsen, T., Kirton, E., Faria, J. P., Edirisinghe, J. N., Henry, C. S., ‚ Eloe-Fadrosh, E. A. (2021). A genomic catalog of Earth's microbiomes. Nature Biotechnology, 39(4), 499‚ 509. https://doi.org/10.1038/s41…	NA	d__Bacteria;p__Nitrospinota;c__Nitrospinia;o__Nitrospinales;f__Nitrospinaceae;g__LS-NOB;s__LS-NOB sp018653085	GCA_018653085.1	95	d__Bacteria;p__Nitrospinota;c__Nitrospinia;o__Nitrospinales;f__Nitrospinaceae;g__LS-NOB;s__LS-NOB sp018653085	99.88	0.95	GCA_018653085.1	95	d__Bacteria;p__Nitrospinota;c__Nitrospinia;o__Nitrospinales;f__Nitrospinaceae;g__LS-NOB;s__LS-NOB sp018653085	99.88	0.95	d__Bacteria;p__Nitrospinota;c__Nitrospinia;o__Nitrospinales;f__Nitrospinaceae;g__LS-NOB;s__	taxonomic classification defined by topology and ANI	topological placement and ANI have congruent species assignments	GCA_003545625.1, s__LS-NOB sp003545625, 95.0, 86.78, 0.87; GCA_001542995.1, s__LS-NOB sp001542995, 95.0, 81.49, 0.69; GCA_014382285.1, s__LS-NOB sp014382285, 95.0, 80.45, 0.64; GCA_018673915.1, s__LS-NOB sp018673915, 95.0, 80.21, 0.63; GCA_002786505.1, s__LS-NOB sp002786505, 95.0, 79.86, 0.66; GCA_018664975.1, s__LS-NOB sp018664975, 95.0, 79.44, 0.59; GCA_002454045.1, s__LS-NOB sp002454045, 95.0,…	87.51	11	N/A	N/A	GTDB-Tk v2.1.0	k__Bacteria (UID3187)	2258	188	117	7	173	8	0	0	0	94.82	4.77	25
GEM_3300025614_15	3300025614_15	PRJNA324994	SAMN05224520	NA	NA	NA	Gp0091336	3300025614_15	Nayfach, S., Roux, S., Seshadri, R., Udwary, D., Varghese, N., Schulz, F., Wu, D., Paez-Espino, D., Chen, I.-M., Huntemann, M., Palaniappan, K., Ladau, J., Mukherjee, S., Reddy, T. B. K., Nielsen, T., Kirton, E., Faria, J. P., Edirisinghe, J. N., Henry, C. S., ‚ Eloe-Fadrosh, E. A. (2021). A genomic catalog of Earth's microbiomes. Nature Biotechnology, 39(4), 499‚ 509. https://doi.org/10.1038/s41…	NA	d__Bacteria;p__Nitrospinota;c__Nitrospinia;o__Nitrospinales;f__Nitrospinaceae;g__LS-NOB;s__LS-NOB sp018653085	GCA_018653085.1	95	d__Bacteria;p__Nitrospinota;c__Nitrospinia;o__Nitrospinales;f__Nitrospinaceae;g__LS-NOB;s__LS-NOB sp018653085	99.8	0.95	GCA_018653085.1	95	d__Bacteria;p__Nitrospinota;c__Nitrospinia;o__Nitrospinales;f__Nitrospinaceae;g__LS-NOB;s__LS-NOB sp018653085	99.8	0.95	d__Bacteria;p__Nitrospinota;c__Nitrospinia;o__Nitrospinales;f__Nitrospinaceae;g__LS-NOB;s__	taxonomic classification defined by topology and ANI	topological placement and ANI have congruent species assignments	GCA_003545625.1, s__LS-NOB sp003545625, 95.0, 85.89, 0.67; GCA_001542995.1, s__LS-NOB sp001542995, 95.0, 81.35, 0.65; GCA_014382285.1, s__LS-NOB sp014382285, 95.0, 80.14, 0.64; GCA_018673915.1, s__LS-NOB sp018673915, 95.0, 80.14, 0.66; GCA_002786505.1, s__LS-NOB sp002786505, 95.0, 79.87, 0.49; GCA_018664975.1, s__LS-NOB sp018664975, 95.0, 79.42, 0.52; GCA_905612265.1, s__LS-NOB sp905612265, 95.0,…	62.53	11	N/A	N/A	GTDB-Tk v2.1.0	k__Bacteria (UID3187)	2258	188	117	53	129	6	0	0	0	71.5	3.85	33.33
GEM_3300025622_26	3300025622_26	PRJNA324859	SAMN05224495	NA	NA	NA	Gp0111042	3300025622_26	Nayfach, S., Roux, S., Seshadri, R., Udwary, D., Varghese, N., Schulz, F., Wu, D., Paez-Espino, D., Chen, I.-M., Huntemann, M., Palaniappan, K., Ladau, J., Mukherjee, S., Reddy, T. B. K., Nielsen, T., Kirton, E., Faria, J. P., Edirisinghe, J. N., Henry, C. S., ‚ Eloe-Fadrosh, E. A. (2021). A genomic catalog of Earth's microbiomes. Nature Biotechnology, 39(4), 499‚ 509. https://doi.org/10.1038/s41…	NA	d__Bacteria;p__Nitrospinota;c__Nitrospinia;o__Nitrospinales;f__Nitrospinaceae;g__LS-NOB;s__LS-NOB sp018653085	GCA_018653085.1	95	d__Bacteria;p__Nitrospinota;c__Nitrospinia;o__Nitrospinales;f__Nitrospinaceae;g__LS-NOB;s__LS-NOB sp018653085	99.8	0.97	GCA_018653085.1	95	d__Bacteria;p__Nitrospinota;c__Nitrospinia;o__Nitrospinales;f__Nitrospinaceae;g__LS-NOB;s__LS-NOB sp018653085	99.8	0.97	d__Bacteria;p__Nitrospinota;c__Nitrospinia;o__Nitrospinales;f__Nitrospinaceae;g__LS-NOB;s__	taxonomic classification defined by topology and ANI	topological placement and ANI have congruent species assignments	GCA_003545625.1, s__LS-NOB sp003545625, 95.0, 86.42, 0.62; GCA_001542995.1, s__LS-NOB sp001542995, 95.0, 81.35, 0.73; GCA_014382285.1, s__LS-NOB sp014382285, 95.0, 80.47, 0.73; GCA_018673915.1, s__LS-NOB sp018673915, 95.0, 80.42, 0.71; GCA_018664975.1, s__LS-NOB sp018664975, 95.0, 79.57, 0.62; GCA_002786505.1, s__LS-NOB sp002786505, 95.0, 79.44, 0.57; GCA_012961055.1, s__LS-NOB sp012961055, 95.0,…	56.25	11	N/A	N/A	GTDB-Tk v2.1.0	k__Bacteria (UID3187)	2258	188	117	69	117	2	0	0	0	64.59	1.71	50
GEM_3300025665_10	3300025665_10	PRJNA324925	SAMN05224483	NA	NA	NA	Gp0091312	3300025665_10	Nayfach, S., Roux, S., Seshadri, R., Udwary, D., Varghese, N., Schulz, F., Wu, D., Paez-Espino, D., Chen, I.-M., Huntemann, M., Palaniappan, K., Ladau, J., Mukherjee, S., Reddy, T. B. K., Nielsen, T., Kirton, E., Faria, J. P., Edirisinghe, J. N., Henry, C. S., ‚ Eloe-Fadrosh, E. A. (2021). A genomic catalog of Earth's microbiomes. Nature Biotechnology, 39(4), 499‚ 509. https://doi.org/10.1038/s41…	NA	d__Bacteria;p__Nitrospinota;c__Nitrospinia;o__Nitrospinales;f__Nitrospinaceae;g__LS-NOB;s__LS-NOB sp018653085	GCA_018653085.1	95	d__Bacteria;p__Nitrospinota;c__Nitrospinia;o__Nitrospinales;f__Nitrospinaceae;g__LS-NOB;s__LS-NOB sp018653085	99.9	0.97	GCA_018653085.1	95	d__Bacteria;p__Nitrospinota;c__Nitrospinia;o__Nitrospinales;f__Nitrospinaceae;g__LS-NOB;s__LS-NOB sp018653085	99.9	0.97	d__Bacteria;p__Nitrospinota;c__Nitrospinia;o__Nitrospinales;f__Nitrospinaceae;g__LS-NOB;s__	taxonomic classification defined by topology and ANI	topological placement and ANI have congruent species assignments	GCA_003545625.1, s__LS-NOB sp003545625, 95.0, 86.71, 0.87; GCA_001542995.1, s__LS-NOB sp001542995, 95.0, 81.47, 0.69; GCA_014382285.1, s__LS-NOB sp014382285, 95.0, 80.39, 0.64; GCA_018673915.1, s__LS-NOB sp018673915, 95.0, 80.26, 0.65; GCA_002786505.1, s__LS-NOB sp002786505, 95.0, 79.97, 0.65; GCA_018664975.1, s__LS-NOB sp018664975, 95.0, 79.53, 0.58; GCA_002454045.1, s__LS-NOB sp002454045, 95.0,…	86.08	11	N/A	Genome has more than 10.8% of markers with multiple hits	GTDB-Tk v2.1.0	k__Bacteria (UID3187)	2258	188	117	5	171	12	0	0	0	96.53	4.83	66.67
GEM_3300025665_11	3300025665_11	PRJNA324925	SAMN05224483	NA	NA	NA	Gp0091312	3300025665_11	Nayfach, S., Roux, S., Seshadri, R., Udwary, D., Varghese, N., Schulz, F., Wu, D., Paez-Espino, D., Chen, I.-M., Huntemann, M., Palaniappan, K., Ladau, J., Mukherjee, S., Reddy, T. B. K., Nielsen, T., Kirton, E., Faria, J. P., Edirisinghe, J. N., Henry, C. S., ‚ Eloe-Fadrosh, E. A. (2021). A genomic catalog of Earth's microbiomes. Nature Biotechnology, 39(4), 499‚ 509. https://doi.org/10.1038/s41…	NA	d__Bacteria;p__Nitrospinota;c__Nitrospinia;o__Nitrospinales;f__Nitrospinaceae;g__LS-NOB;s__LS-NOB sp018673915	GCA_018673915.1	95	d__Bacteria;p__Nitrospinota;c__Nitrospinia;o__Nitrospinales;f__Nitrospinaceae;g__LS-NOB;s__LS-NOB sp018673915	99.52	0.77	GCA_018673915.1	95	d__Bacteria;p__Nitrospinota;c__Nitrospinia;o__Nitrospinales;f__Nitrospinaceae;g__LS-NOB;s__LS-NOB sp018673915	99.52	0.77	d__Bacteria;p__Nitrospinota;c__Nitrospinia;o__Nitrospinales;f__Nitrospinaceae;g__LS-NOB;s__	taxonomic classification defined by topology and ANI	topological placement and ANI have congruent species assignments	GCA_018664975.1, s__LS-NOB sp018664975, 95.0, 86.27, 0.6; GCA_018653085.1, s__LS-NOB sp018653085, 95.0, 81.73, 0.6; GCA_003545625.1, s__LS-NOB sp003545625, 95.0, 79.97, 0.54; GCA_001542995.1, s__LS-NOB sp001542995, 95.0, 79.52, 0.44; GCA_014382285.1, s__LS-NOB sp014382285, 95.0, 78.99, 0.4; GCA_012961055.1, s__LS-NOB sp012961055, 95.0, 78.51, 0.42; GCA_002786505.1, s__LS-NOB sp002786505, 95.0, 78…	60.01	11	N/A	N/A	GTDB-Tk v2.1.0	k__Bacteria (UID3187)	2258	188	117	58	127	3	0	0	0	63.28	1.78	33.33
GEM_3300025681_21	3300025681_21	PRJNA324856	SAMN05224522	NA	NA	NA	Gp0111039	3300025681_21	Nayfach, S., Roux, S., Seshadri, R., Udwary, D., Varghese, N., Schulz, F., Wu, D., Paez-Espino, D., Chen, I.-M., Huntemann, M., Palaniappan, K., Ladau, J., Mukherjee, S., Reddy, T. B. K., Nielsen, T., Kirton, E., Faria, J. P., Edirisinghe, J. N., Henry, C. S., ‚ Eloe-Fadrosh, E. A. (2021). A genomic catalog of Earth's microbiomes. Nature Biotechnology, 39(4), 499‚ 509. https://doi.org/10.1038/s41…	NA	d__Bacteria;p__Nitrospinota;c__Nitrospinia;o__Nitrospinales;f__Nitrospinaceae;g__LS-NOB;s__LS-NOB sp018653085	GCA_018653085.1	95	d__Bacteria;p__Nitrospinota;c__Nitrospinia;o__Nitrospinales;f__Nitrospinaceae;g__LS-NOB;s__LS-NOB sp018653085	99.65	0.95	GCA_018653085.1	95	d__Bacteria;p__Nitrospinota;c__Nitrospinia;o__Nitrospinales;f__Nitrospinaceae;g__LS-NOB;s__LS-NOB sp018653085	99.65	0.95	d__Bacteria;p__Nitrospinota;c__Nitrospinia;o__Nitrospinales;f__Nitrospinaceae;g__LS-NOB;s__	taxonomic classification defined by topology and ANI	topological placement and ANI have congruent species assignments	GCA_003545625.1, s__LS-NOB sp003545625, 95.0, 86.13, 0.56; GCA_001542995.1, s__LS-NOB sp001542995, 95.0, 81.27, 0.67; GCA_014382285.1, s__LS-NOB sp014382285, 95.0, 80.29, 0.7; GCA_018673915.1, s__LS-NOB sp018673915, 95.0, 80.16, 0.66; GCA_002786505.1, s__LS-NOB sp002786505, 95.0, 79.67, 0.52; GCA_018664975.1, s__LS-NOB sp018664975, 95.0, 79.3, 0.54; GCA_905612265.1, s__LS-NOB sp905612265, 95.0, 7…	61.76	11	N/A	N/A	GTDB-Tk v2.1.0	k__Bacteria (UID3187)	2258	188	117	51	134	3	0	0	0	66.28	1.76	33.33
GEM_3300025722_12	3300025722_12	PRJNA324932	SAMN05224441	NA	NA	NA	Gp0091320	3300025722_12	Nayfach, S., Roux, S., Seshadri, R., Udwary, D., Varghese, N., Schulz, F., Wu, D., Paez-Espino, D., Chen, I.-M., Huntemann, M., Palaniappan, K., Ladau, J., Mukherjee, S., Reddy, T. B. K., Nielsen, T., Kirton, E., Faria, J. P., Edirisinghe, J. N., Henry, C. S., ‚ Eloe-Fadrosh, E. A. (2021). A genomic catalog of Earth's microbiomes. Nature Biotechnology, 39(4), 499‚ 509. https://doi.org/10.1038/s41…	NA	d__Bacteria;p__Nitrospinota;c__Nitrospinia;o__Nitrospinales;f__Nitrospinaceae;g__LS-NOB;s__LS-NOB sp018653085	GCA_018653085.1	95	d__Bacteria;p__Nitrospinota;c__Nitrospinia;o__Nitrospinales;f__Nitrospinaceae;g__LS-NOB;s__LS-NOB sp018653085	99.8	0.96	GCA_018653085.1	95	d__Bacteria;p__Nitrospinota;c__Nitrospinia;o__Nitrospinales;f__Nitrospinaceae;g__LS-NOB;s__LS-NOB sp018653085	99.8	0.96	d__Bacteria;p__Nitrospinota;c__Nitrospinia;o__Nitrospinales;f__Nitrospinaceae;g__LS-NOB;s__	taxonomic classification defined by topology and ANI	topological placement and ANI have congruent species assignments	GCA_003545625.1, s__LS-NOB sp003545625, 95.0, 86.05, 0.63; GCA_001542995.1, s__LS-NOB sp001542995, 95.0, 81.01, 0.68; GCA_014382285.1, s__LS-NOB sp014382285, 95.0, 80.15, 0.64; GCA_018673915.1, s__LS-NOB sp018673915, 95.0, 79.96, 0.65; GCA_002786505.1, s__LS-NOB sp002786505, 95.0, 79.35, 0.52; GCA_018664975.1, s__LS-NOB sp018664975, 95.0, 79.35, 0.54; GCA_002454045.1, s__LS-NOB sp002454045, 95.0,…	67.24	11	N/A	N/A	GTDB-Tk v2.1.0	k__Bacteria (UID3187)	2258	188	117	52	134	2	0	0	0	74.62	1.28	50
GEM_3300026262_18	3300026262_18	PRJNA405732	SAMN07632885	NA	NA	NA	Gp0111321	3300026262_18	Nayfach, S., Roux, S., Seshadri, R., Udwary, D., Varghese, N., Schulz, F., Wu, D., Paez-Espino, D., Chen, I.-M., Huntemann, M., Palaniappan, K., Ladau, J., Mukherjee, S., Reddy, T. B. K., Nielsen, T., Kirton, E., Faria, J. P., Edirisinghe, J. N., Henry, C. S., ‚ Eloe-Fadrosh, E. A. (2021). A genomic catalog of Earth's microbiomes. Nature Biotechnology, 39(4), 499‚ 509. https://doi.org/10.1038/s41…	NA	d__Bacteria;p__Nitrospinota;c__Nitrospinia;o__Nitrospinales;f__Nitrospinaceae;g__;s__	N/A	N/A	N/A	N/A	N/A	N/A	N/A	N/A	N/A	N/A	d__Bacteria;p__Nitrospinota;c__Nitrospinia;o__Nitrospinales;f__Nitrospinaceae;g__;s__	taxonomic novelty determined using RED	classification based on placement in class-level tree	N/A	71.88	11	0.840806	N/A	GTDB-Tk v2.1.0	k__Bacteria (UID3187)	2258	188	117	26	156	6	0	0	0	79.74	4.27	16.67
GEM_3300026279_14	3300026279_14	PRJNA375558	SAMN06344164	NA	NA	NA	Gp0111334	3300026279_14	Nayfach, S., Roux, S., Seshadri, R., Udwary, D., Varghese, N., Schulz, F., Wu, D., Paez-Espino, D., Chen, I.-M., Huntemann, M., Palaniappan, K., Ladau, J., Mukherjee, S., Reddy, T. B. K., Nielsen, T., Kirton, E., Faria, J. P., Edirisinghe, J. N., Henry, C. S., ‚ Eloe-Fadrosh, E. A. (2021). A genomic catalog of Earth's microbiomes. Nature Biotechnology, 39(4), 499‚ 509. https://doi.org/10.1038/s41…	NA	d__Bacteria;p__Nitrospinota;c__Nitrospinia;o__Nitrospinales;f__Nitrospinaceae;g__Nitromaritima;s__Nitromaritima sp003451695	GCA_003451695.1	95	d__Bacteria;p__Nitrospinota;c__Nitrospinia;o__Nitrospinales;f__Nitrospinaceae;g__Nitromaritima;s__Nitromaritima sp003451695	96.89	0.79	GCA_003451695.1	95	d__Bacteria;p__Nitrospinota;c__Nitrospinia;o__Nitrospinales;f__Nitrospinaceae;g__Nitromaritima;s__Nitromaritima sp003451695	96.89	0.79	d__Bacteria;p__Nitrospinota;c__Nitrospinia;o__Nitrospinales;f__Nitrospinaceae;g__Nitromaritima;s__	taxonomic classification defined by topology and ANI	topological placement and ANI have congruent species assignments	GCA_002731985.1, s__Nitromaritima sp002731985, 95.0, 84.46, 0.69; GCA_000372225.1, s__Nitromaritima sp000372225, 95.0, 76.83, 0.15; GCA_905182935.1, s__Nitromaritima sp905182935, 95.0, 76.47, 0.1; GCA_018647025.1, s__Nitromaritima sp018647025, 95.0, 76.26, 0.09; GCA_018697205.1, s__Nitromaritima sp018697205, 95.0, 75.97, 0.11	86.5	11	N/A	N/A	GTDB-Tk v2.1.0	k__Bacteria (UID3187)	2258	188	117	12	170	6	0	0	0	91.83	4.27	16.67
GEM_3300027755_29	3300027755_29	PRJNA365941	SAMN06267906	NA	NA	NA	Gp0088371	3300027755_29	Nayfach, S., Roux, S., Seshadri, R., Udwary, D., Varghese, N., Schulz, F., Wu, D., Paez-Espino, D., Chen, I.-M., Huntemann, M., Palaniappan, K., Ladau, J., Mukherjee, S., Reddy, T. B. K., Nielsen, T., Kirton, E., Faria, J. P., Edirisinghe, J. N., Henry, C. S., ‚ Eloe-Fadrosh, E. A. (2021). A genomic catalog of Earth's microbiomes. Nature Biotechnology, 39(4), 499‚ 509. https://doi.org/10.1038/s41…	NA	d__Bacteria;p__Nitrospinota;c__Nitrospinia;o__Nitrospinales;f__Nitrospinaceae;g__UBA8687;s__	N/A	N/A	N/A	N/A	N/A	GCA_009873655.1	95	d__Bacteria;p__Nitrospinota;c__Nitrospinia;o__Nitrospinales;f__Nitrospinaceae;g__UBA8687;s__UBA8687 sp009873655	78.7	0.58	d__Bacteria;p__Nitrospinota;c__Nitrospinia;o__Nitrospinales;f__Nitrospinaceae;g__UBA8687;s__	taxonomic classification defined by topology and ANI	classification based on placement in class-level tree	GCA_002697825.1, s__UBA8687 sp002697825, 95.0, 79.02, 0.33; GCA_018665625.1, s__UBA8687 sp018665625, 95.0, 78.39, 0.46; GCA_013349585.1, s__UBA8687 sp013349585, 95.0, 78.27, 0.43; GCA_016763735.1, s__UBA8687 sp016763735, 95.0, 78.22, 0.28; GCA_002721515.1, s__UBA8687 sp002721515, 95.0, 77.82, 0.23	57.03	11	0.952473	Genome not assigned to closest species as it falls outside its pre-defined ANI radius	GTDB-Tk v2.1.0	k__Bacteria (UID3187)	2258	188	117	68	118	2	0	0	0	62.29	1.71	0
GEM_3300027801_18	3300027801_18	PRJNA367437	SAMN06267288	NA	NA	NA	Gp0134355	3300027801_18	Nayfach, S., Roux, S., Seshadri, R., Udwary, D., Varghese, N., Schulz, F., Wu, D., Paez-Espino, D., Chen, I.-M., Huntemann, M., Palaniappan, K., Ladau, J., Mukherjee, S., Reddy, T. B. K., Nielsen, T., Kirton, E., Faria, J. P., Edirisinghe, J. N., Henry, C. S., ‚ Eloe-Fadrosh, E. A. (2021). A genomic catalog of Earth's microbiomes. Nature Biotechnology, 39(4), 499‚ 509. https://doi.org/10.1038/s41…	NA	d__Bacteria;p__Nitrospinota;c__Nitrospinia;o__Nitrospinales;f__Nitrospinaceae;g__UBA8687;s__UBA8687 sp013349585	GCA_013349585.1	95	d__Bacteria;p__Nitrospinota;c__Nitrospinia;o__Nitrospinales;f__Nitrospinaceae;g__UBA8687;s__UBA8687 sp013349585	99.72	0.74	GCA_013349585.1	95	d__Bacteria;p__Nitrospinota;c__Nitrospinia;o__Nitrospinales;f__Nitrospinaceae;g__UBA8687;s__UBA8687 sp013349585	99.72	0.74	d__Bacteria;p__Nitrospinota;c__Nitrospinia;o__Nitrospinales;f__Nitrospinaceae;g__UBA8687;s__	taxonomic classification defined by topology and ANI	topological placement and ANI have congruent species assignments	GCA_016763735.1, s__UBA8687 sp016763735, 95.0, 89.61, 0.56; GCA_018665625.1, s__UBA8687 sp018665625, 95.0, 78.74, 0.41; GCA_009873655.1, s__UBA8687 sp009873655, 95.0, 77.78, 0.34; GCA_002697825.1, s__UBA8687 sp002697825, 95.0, 77.09, 0.24; GCA_002721515.1, s__UBA8687 sp002721515, 95.0, 76.81, 0.22	80.72	11	N/A	N/A	GTDB-Tk v2.1.0	k__Bacteria (UID3187)	2258	188	117	24	160	4	0	0	0	85.62	2.78	0
GEM_3300028189_10	3300028189_10	PRJNA502701	SAMN10350726	NA	NA	NA	Gp0297554	3300028189_10	Nayfach, S., Roux, S., Seshadri, R., Udwary, D., Varghese, N., Schulz, F., Wu, D., Paez-Espino, D., Chen, I.-M., Huntemann, M., Palaniappan, K., Ladau, J., Mukherjee, S., Reddy, T. B. K., Nielsen, T., Kirton, E., Faria, J. P., Edirisinghe, J. N., Henry, C. S., ‚ Eloe-Fadrosh, E. A. (2021). A genomic catalog of Earth's microbiomes. Nature Biotechnology, 39(4), 499‚ 509. https://doi.org/10.1038/s41…	NA	d__Bacteria;p__Nitrospinota;c__Nitrospinia;o__Nitrospinales;f__Nitrospinaceae;g__LS-NOB;s__LS-NOB sp018653085	GCA_018653085.1	95	d__Bacteria;p__Nitrospinota;c__Nitrospinia;o__Nitrospinales;f__Nitrospinaceae;g__LS-NOB;s__LS-NOB sp018653085	99.88	0.93	GCA_018653085.1	95	d__Bacteria;p__Nitrospinota;c__Nitrospinia;o__Nitrospinales;f__Nitrospinaceae;g__LS-NOB;s__LS-NOB sp018653085	99.88	0.93	d__Bacteria;p__Nitrospinota;c__Nitrospinia;o__Nitrospinales;f__Nitrospinaceae;g__LS-NOB;s__	taxonomic classification defined by topology and ANI	topological placement and ANI have congruent species assignments	GCA_003545625.1, s__LS-NOB sp003545625, 95.0, 86.89, 0.88; GCA_001542995.1, s__LS-NOB sp001542995, 95.0, 81.51, 0.7; GCA_018673915.1, s__LS-NOB sp018673915, 95.0, 80.63, 0.63; GCA_014382285.1, s__LS-NOB sp014382285, 95.0, 80.51, 0.67; GCA_002786505.1, s__LS-NOB sp002786505, 95.0, 79.86, 0.69; GCA_018664975.1, s__LS-NOB sp018664975, 95.0, 79.6, 0.62; GCA_002454045.1, s__LS-NOB sp002454045, 95.0, 7…	83.82	11	N/A	Genome has more than 12.5% of markers with multiple hits	GTDB-Tk v2.1.0	k__Bacteria (UID3187)	2258	188	117	6	170	12	0	0	0	95.67	4.68	8.33
Nb-211	Nitrospina gracilis Nb-211	PRJNA708439	SAMN23441061	GCA_021845525.1	NA	NA	NA	NA	Bayer, B., Kellom, M., Valois, F., Waterbury, J. B., & Santoro, A. E. (2022). Complete Genome Sequences of Two Phylogenetically Distinct Nitrospina Strains Isolated from the Atlantic and Pacific Oceans. Microbiology Resource Announcements, 11(5), 99‚ 101. https://doi.org/10.1128/mra.00100-22	NA	d__Bacteria;p__Nitrospinota;c__Nitrospinia;o__Nitrospinales;f__Nitrospinaceae;g__Nitrospina;s__	N/A	N/A	N/A	N/A	N/A	GCF_000341545.2	95	d__Bacteria;p__Nitrospinota;c__Nitrospinia;o__Nitrospinales;f__Nitrospinaceae;g__Nitrospina;s__Nitrospina gracilis	86.8	0.88	d__Bacteria;p__Nitrospinota;c__Nitrospinia;o__Nitrospinales;f__Nitrospinaceae;g__Nitrospina;s__	taxonomic classification defined by topology and ANI	classification based on placement in class-level tree	N/A	92.97	11	0.977572	Genome not assigned to closest species as it falls outside its pre-defined ANI radius	GTDB-Tk v2.1.0	k__Bacteria (UID3187)	2258	188	117	4	178	6	0	0	0	96.58	3.85	0	Western Atlantic Ocean	seawater
GoM_MAG_304A	GoM_MAG_304A	PRJNA397176	SAMN12766710	GCA_009874515.1	NA	NA	NA	NA	Kitzinger, K., Marchant, H. K., Bristow, L. A., Herbold, C. W., Padilla, C. C., Kidane, A. T., Littmann, S., Daims, H., Pjevac, P., Stewart, F. J., Wagner, M., & Kuypers, M. M. M. (2020). Single cell analyses reveal contrasting life strategies of the two main nitrifiers in the ocean. Nature Communications, 11(1). https://doi.org/10.1038/s41467-020-14542-3	NA	d__Bacteria;p__Nitrospinota;c__Nitrospinia;o__Nitrospinales;f__Nitrospinaceae;g__LS-NOB;s__LS-NOB sp009873635	GCA_009873635.1	95	d__Bacteria;p__Nitrospinota;c__Nitrospinia;o__Nitrospinales;f__Nitrospinaceae;g__LS-NOB;s__LS-NOB sp009873635	98.8	0.96	GCA_009873635.1	95	d__Bacteria;p__Nitrospinota;c__Nitrospinia;o__Nitrospinales;f__Nitrospinaceae;g__LS-NOB;s__LS-NOB sp009873635	98.8	0.96	d__Bacteria;p__Nitrospinota;c__Nitrospinia;o__Nitrospinales;f__Nitrospinaceae;g__LS-NOB;s__	taxonomic classification defined by topology and ANI	topological placement and ANI have congruent species assignments	GCA_014382285.1, s__LS-NOB sp014382285, 95.0, 79.43, 0.65; GCA_001542995.1, s__LS-NOB sp001542995, 95.0, 78.56, 0.56; GCA_002786505.1, s__LS-NOB sp002786505, 95.0, 78.13, 0.4; GCA_905612265.1, s__LS-NOB sp905612265, 95.0, 78.08, 0.3; GCA_018653085.1, s__LS-NOB sp018653085, 95.0, 77.5, 0.44; GCA_018673915.1, s__LS-NOB sp018673915, 95.0, 77.35, 0.38; GCA_003545625.1, s__LS-NOB sp003545625, 95.0, 77…	69.18	11	N/A	N/A	GTDB-Tk v2.1.0	k__Bacteria (UID3187)	2258	188	117	52	131	5	0	0	0	79.62	2.62	0
GoM_MAG_36C	GoM_MAG_36C	PRJNA397176	SAMN12766716	GCA_009874375.1	NA	NA	NA	NA	Kitzinger, K., Marchant, H. K., Bristow, L. A., Herbold, C. W., Padilla, C. C., Kidane, A. T., Littmann, S., Daims, H., Pjevac, P., Stewart, F. J., Wagner, M., & Kuypers, M. M. M. (2020). Single cell analyses reveal contrasting life strategies of the two main nitrifiers in the ocean. Nature Communications, 11(1). https://doi.org/10.1038/s41467-020-14542-3	NA	d__Bacteria;p__Nitrospinota;c__Nitrospinia;o__Nitrospinales;f__Nitrospinaceae;g__LS-NOB;s__	N/A	N/A	N/A	N/A	N/A	GCA_009873635.1	95	d__Bacteria;p__Nitrospinota;c__Nitrospinia;o__Nitrospinales;f__Nitrospinaceae;g__LS-NOB;s__LS-NOB sp009873635	81.59	0.34	d__Bacteria;p__Nitrospinota;c__Nitrospinia;o__Nitrospinales;f__Nitrospinaceae;g__LS-NOB;s__	taxonomic classification defined by topology and ANI	classification based on placement in class-level tree	GCA_905612265.1, s__LS-NOB sp905612265, 95.0, 80.4, 0.22; GCA_014382285.1, s__LS-NOB sp014382285, 95.0, 80.13, 0.5; GCA_001542995.1, s__LS-NOB sp001542995, 95.0, 79.17, 0.35; GCA_002786505.1, s__LS-NOB sp002786505, 95.0, 78.29, 0.3; GCA_003545625.1, s__LS-NOB sp003545625, 95.0, 77.99, 0.23; GCA_018653085.1, s__LS-NOB sp018653085, 95.0, 77.9, 0.3; GCA_002705185.1, s__LS-NOB sp002705185, 95.0, 77.5…	39.28	11	0.955785	Genome not assigned to closest species as it falls outside its pre-defined ANI radius	GTDB-Tk v2.1.0	k__Bacteria (UID3187)	2258	188	117	100	84	4	0	0	0	48.1	2.14	0
GoM_MAG_55B	GoM_MAG_55B	PRJNA397176	SAMN12766713	GCA_009874475.1	NA	NA	NA	NA	Kitzinger, K., Marchant, H. K., Bristow, L. A., Herbold, C. W., Padilla, C. C., Kidane, A. T., Littmann, S., Daims, H., Pjevac, P., Stewart, F. J., Wagner, M., & Kuypers, M. M. M. (2020). Single cell analyses reveal contrasting life strategies of the two main nitrifiers in the ocean. Nature Communications, 11(1). https://doi.org/10.1038/s41467-020-14542-3	NA	d__Bacteria;p__Nitrospinota;c__Nitrospinia;o__Nitrospinales;f__Nitrospinaceae;g__UBA8687;s__UBA8687 sp009873655	GCA_009873655.1	95	d__Bacteria;p__Nitrospinota;c__Nitrospinia;o__Nitrospinales;f__Nitrospinaceae;g__UBA8687;s__UBA8687 sp009873655	99.53	0.95	GCA_009873655.1	95	d__Bacteria;p__Nitrospinota;c__Nitrospinia;o__Nitrospinales;f__Nitrospinaceae;g__UBA8687;s__UBA8687 sp009873655	99.53	0.95	d__Bacteria;p__Nitrospinota;c__Nitrospinia;o__Nitrospinales;f__Nitrospinaceae;g__UBA8687;s__	taxonomic classification defined by topology and ANI	topological placement and ANI have congruent species assignments	GCA_018665625.1, s__UBA8687 sp018665625, 95.0, 78.03, 0.36; GCA_016763735.1, s__UBA8687 sp016763735, 95.0, 77.98, 0.35; GCA_013349585.1, s__UBA8687 sp013349585, 95.0, 77.74, 0.42; GCA_002697825.1, s__UBA8687 sp002697825, 95.0, 77.24, 0.28; GCA_002721515.1, s__UBA8687 sp002721515, 95.0, 77.0, 0.24	88.6	11	N/A	N/A	GTDB-Tk v2.1.0	k__Bacteria (UID3187)	2258	188	117	14	167	7	0	0	0	92.49	5.13	0
Nb-3	Nitrospina gracilis Nb-3	PRJNA783628	SAMN23441069	GCA_021845485.1	NA	NA	NA	NA	Bayer, B., Kellom, M., Valois, F., Waterbury, J. B., & Santoro, A. E. (2022). Complete Genome Sequences of Two Phylogenetically Distinct Nitrospina Strains Isolated from the Atlantic and Pacific Oceans. Microbiology Resource Announcements, 11(5), 99‚ 101. https://doi.org/10.1128/mra.00100-22	NA	d__Bacteria;p__Nitrospinota;c__Nitrospinia;o__Nitrospinales;f__Nitrospinaceae;g__Nitrospina;s__Nitrospina gracilis	GCF_000341545.2	95	d__Bacteria;p__Nitrospinota;c__Nitrospinia;o__Nitrospinales;f__Nitrospinaceae;g__Nitrospina;s__Nitrospina gracilis	99.96	1	GCF_000341545.2	95	d__Bacteria;p__Nitrospinota;c__Nitrospinia;o__Nitrospinales;f__Nitrospinaceae;g__Nitrospina;s__Nitrospina gracilis	99.96	1	d__Bacteria;p__Nitrospinota;c__Nitrospinia;o__Nitrospinales;f__Nitrospinaceae;g__;s__	taxonomic classification defined by topology and ANI	topological placement and ANI have congruent species assignments	N/A	92.99	11	N/A	N/A	GTDB-Tk v2.1.0	k__Bacteria (UID3187)	2258	188	117	4	178	6	0	0	0	96.58	3.85	0	Pacific Ocean	seawater
GoM_MAG_90B	GoM_MAG_90B	PRJNA397176	SAMN12766714	GCA_009874385.1	NA	NA	NA	NA	Kitzinger, K., Marchant, H. K., Bristow, L. A., Herbold, C. W., Padilla, C. C., Kidane, A. T., Littmann, S., Daims, H., Pjevac, P., Stewart, F. J., Wagner, M., & Kuypers, M. M. M. (2020). Single cell analyses reveal contrasting life strategies of the two main nitrifiers in the ocean. Nature Communications, 11(1). https://doi.org/10.1038/s41467-020-14542-3	NA	d__Bacteria;p__Nitrospinota;c__Nitrospinia;o__Nitrospinales;f__Nitrospinaceae;g__UBA8687;s__UBA8687 sp009873655	GCA_009873655.1	95	d__Bacteria;p__Nitrospinota;c__Nitrospinia;o__Nitrospinales;f__Nitrospinaceae;g__UBA8687;s__UBA8687 sp009873655	99.47	0.93	GCA_009873655.1	95	d__Bacteria;p__Nitrospinota;c__Nitrospinia;o__Nitrospinales;f__Nitrospinaceae;g__UBA8687;s__UBA8687 sp009873655	99.47	0.93	d__Bacteria;p__Nitrospinota;c__Nitrospinia;o__Nitrospinales;f__Nitrospinaceae;g__UBA8687;s__	taxonomic classification defined by topology and ANI	topological placement and ANI have congruent species assignments	GCA_018665625.1, s__UBA8687 sp018665625, 95.0, 78.12, 0.36; GCA_016763735.1, s__UBA8687 sp016763735, 95.0, 77.83, 0.35; GCA_013349585.1, s__UBA8687 sp013349585, 95.0, 77.61, 0.42; GCA_002697825.1, s__UBA8687 sp002697825, 95.0, 77.11, 0.26; GCA_002721515.1, s__UBA8687 sp002721515, 95.0, 77.1, 0.23	91.26	11	N/A	N/A	GTDB-Tk v2.1.0	k__Bacteria (UID3187)	2258	188	117	8	174	6	0	0	0	94.82	4.27	0
HKST-UBA01	HKST-UBA01	PRJNA432264	SAMN14563918	GCA_020430445.1	NA	NA	NA	NA	Wang, Y., Ye, J., Ju, F., Liu, L., Boyd, J. A., Deng, Y., Parks, D. H., Jiang, X., Yin, X., Woodcroft, B. J., Tyson, G. W., Hugenholtz, P., Polz, M. F., & Zhang, T. (2021). Successional dynamics and alternative stable states in a saline activated sludge microbial community over 9 years. Microbiome, 9(1), 1‚ 15. https://doi.org/10.1186/s40168-021-01151-5	NA	d__Bacteria;p__Nitrospinota;c__Nitrospinia;o__Nitrospinales;f__Nitrospinaceae;g__Nitronauta;s__	N/A	N/A	N/A	N/A	N/A	GCA_015698285.1	95	d__Bacteria;p__Nitrospinota;c__Nitrospinia;o__Nitrospinales;f__Nitrospinaceae;g__Nitronauta;s__Nitronauta litoralis	76.87	0.19	d__Bacteria;p__Nitrospinota;c__Nitrospinia;o__Nitrospinales;f__Nitrospinaceae;g__Nitronauta;s__	taxonomic classification defined by topology and ANI	classification based on placement in class-level tree	N/A	74.84	11	0.897587	N/A	GTDB-Tk v2.1.0	k__Bacteria (UID3187)	2258	188	117	36	145	7	0	0	0	84.94	2.99	0
HyVt-426	HyVt-426	PRJNA480137	SAMN09638624	GCA_011052055.1	NA	NA	NA	NA	Zhou, Z., Liu, Y., Xu, W., Pan, J., Luo, Z.-H., & Li, M. (2020). Genome- and Community-Level Interaction Insights into Carbon Utilization and Element Cycling Functions of Hydrothermarchaeota in Hydrothermal Sediment. MSystems, 5(1). https://doi.org/10.1128/mSystems.00795-19	NA	d__Bacteria;p__Nitrospinota;c__UBA7883;o__UBA7883;f__UBA7883;g__DRJW01;s__DRJW01 sp011052055	GCA_011052055.1	95	d__Bacteria;p__Nitrospinota;c__UBA7883;o__UBA7883;f__UBA7883;g__DRJW01;s__DRJW01 sp011052055	100	0.99	GCA_011052055.1	95	d__Bacteria;p__Nitrospinota;c__UBA7883;o__UBA7883;f__UBA7883;g__DRJW01;s__DRJW01 sp011052055	100	0.99	d__Bacteria;p__Nitrospinota;c__UBA7883;o__UBA7883;f__UBA7883;g__;s__	taxonomic classification defined by topology and ANI	topological placement and ANI have congruent species assignments	N/A	87.15	11	N/A	N/A	GTDB-Tk v2.1.0	k__Bacteria (UID3187)	2258	188	117	15	167	6	0	0	0	89.88	4.32	16.67
J063	J063	PRJNA392119	SAMN10119963	GCA_003696125.1	NA	NA	NA	NA	NA	deposited as Nitrospinota, but classified differently by GTDB-Tk	d__Bacteria;p__Tectomicrobia;c__Entotheonellia;o__J063;f__J063;g__J063;s__J063 sp003696125	GCA_003696125.1	95	d__Bacteria;p__Tectomicrobia;c__Entotheonellia;o__J063;f__J063;g__J063;s__J063 sp003696125	100	0.98	GCA_003696125.1	95	d__Bacteria;p__Tectomicrobia;c__Entotheonellia;o__J063;f__J063;g__J063;s__J063 sp003696125	100	0.98	d__Bacteria;p__Tectomicrobia;c__Entotheonellia;o__;f__;g__;s__	taxonomic classification defined by topology and ANI	topological placement and ANI have congruent species assignments	N/A	73.81	11	N/A	Genome has more than 10.8% of markers with multiple hits	GTDB-Tk v1.6.0	NA	NA	NA	NA	NA	NA	NA	NA	NA	NA	NA	NA	NA
KR13_N2mb31	KR13_N2.mb.31	PRJNA627556	SAMN19297597	GCA_018896985.1	NA	NA	NA	NA	Mehrshad, M., Lopez-Fernandez, M., Sundh, J., Bell, E., Simone, D., Buck, M., Bernier-Latmani, R., Bertilsson, S., & Dopson, M. (2021). Energy efficiency and biological interactions define the core microbiome of deep oligotrophic groundwater. Nature Communications, 12(1), 4253. https://doi.org/10.1038/s41467-021-24549-z	deposited as Nitrospinota, but classified differently by GTDB-Tk	d__Bacteria;p__Nitrospirota;c__Thermodesulfovibrionia;o__Thermodesulfovibrionales;f__UBA1546;g__UBA1546;s__	N/A	N/A	N/A	N/A	N/A	GCA_003535475.1	95	d__Bacteria;p__Nitrospirota;c__Thermodesulfovibrionia;o__Thermodesulfovibrionales;f__UBA1546;g__UBA1546;s__UBA1546 sp003535475	88.05	0.5	d__Bacteria;p__Nitrospirota;c__Thermodesulfovibrionia;o__Thermodesulfovibrionales;f__UBA1546;g__UBA1546;s__	taxonomic classification defined by topology and ANI	N/A	GCA_001805105.1, s__UBA1546 sp001805105, 95.0, 88.36, 0.66; GCA_001871685.1, s__UBA1546 sp001871685, 95.0, 86.11, 0.55; GCA_003599795.1, s__UBA1546 sp003599795, 95.0, 84.61, 0.41	74.59	11	0.954362	Genome not assigned to closest species as it falls outside its pre-defined ANI radius	GTDB-Tk v1.6.0	NA	NA	NA	NA	NA	NA	NA	NA	NA	NA	NA	NA	NA
KS1-K070	KS1-K070	PRJNA598416	SAMN13684297	GCA_011775275.1	NA	NA	NA	NA	NA	NA	d__Bacteria;p__Nitrospinota;c__Nitrospinia;o__Nitrospinales;f__Nitrospinaceae;g__;s__	N/A	N/A	N/A	N/A	N/A	N/A	N/A	N/A	N/A	N/A	d__Bacteria;p__Nitrospinota;c__Nitrospinia;o__Nitrospinales;f__Nitrospinaceae;g__;s__	taxonomic novelty determined using RED	classification based on placement in class-level tree	N/A	45.81	11	0.867438	Genome has more than 36.7% of markers with multiple hits	GTDB-Tk v2.1.0	k__Bacteria (UID203)	5449	104	58	7	59	38	0	0	0	87.93	32.54	2.63
KS2-K074	KS2-K074	PRJNA598416	SAMN13684315	GCA_011774915.1	NA	NA	NA	NA	NA	NA	d__Bacteria;p__Nitrospinota;c__Nitrospinia;o__Nitrospinales;f__Nitrospinaceae;g__;s__	N/A	N/A	N/A	N/A	N/A	N/A	N/A	N/A	N/A	N/A	d__Bacteria;p__Nitrospinota;c__Nitrospinia;o__Nitrospinales;f__Nitrospinaceae;g__;s__	taxonomic novelty determined using RED	classification based on placement in class-level tree	N/A	50.08	11	0.863998	Genome has more than 33.3% of markers with multiple hits	GTDB-Tk v2.1.0	k__Bacteria (UID203)	5449	104	58	6	61	37	0	0	0	89.66	32.54	2.7
KS3-K021	KS3-K021	PRJNA598416	SAMN13684328	GCA_011774675.1	NA	NA	NA	NA	NA	NA	d__Bacteria;p__Nitrospinota;c__Nitrospinia;o__Nitrospinales;f__Nitrospinaceae;g__;s__	N/A	N/A	N/A	N/A	N/A	N/A	N/A	N/A	N/A	N/A	d__Bacteria;p__Nitrospinota;c__Nitrospinia;o__Nitrospinales;f__Nitrospinaceae;g__;s__	taxonomic novelty determined using RED	classification based on placement in class-level tree	N/A	44.8	11	0.865197	Genome has more than 39.2% of markers with multiple hits	GTDB-Tk v2.1.0	k__Bacteria (UID203)	5449	104	58	6	58	40	0	0	0	89.66	34.42	2.5
KS4-K080	KS4-K080	PRJNA598416	SAMN13684351	GCA_011774225.1	NA	NA	NA	NA	NA	NA	d__Bacteria;p__Nitrospinota;c__Nitrospinia;o__Nitrospinales;f__Nitrospinaceae;g__;s__	N/A	N/A	N/A	N/A	N/A	N/A	N/A	N/A	N/A	N/A	d__Bacteria;p__Nitrospinota;c__Nitrospinia;o__Nitrospinales;f__Nitrospinaceae;g__;s__	taxonomic novelty determined using RED	classification based on placement in class-level tree	N/A	50.34	11	0.865506	Genome has more than 32.5% of markers with multiple hits	GTDB-Tk v2.1.0	k__Bacteria (UID203)	5449	104	58	6	64	34	0	0	0	89.66	29.8	0
NPINA01	NPINA01	PRJDB12579	SAMD00422783	GCA_021604505.1	NA	NA	NA	NA	NA	NA	d__Bacteria;p__Nitrospinota;c__Nitrospinia;o__Nitrospinales;f__Nitrospinaceae;g__;s__	N/A	N/A	N/A	N/A	N/A	N/A	N/A	N/A	N/A	N/A	d__Bacteria;p__Nitrospinota;c__Nitrospinia;o__Nitrospinales;f__Nitrospinaceae;g__;s__	taxonomic novelty determined using RED	classification based on placement in class-level tree	N/A	92.57	11	0.790811	N/A	GTDB-Tk v2.1.0	k__Bacteria (UID3187)	2258	188	117	4	179	5	0	0	0	97.38	3.42	0	Nagaoka, Japan	seawater enrichment culture
MAG_09705_ntspn_70	MAG_09705_ntspn_70	PRJNA632036	SAMN14911661	GCA_013349585.1	NA	NA	NA	NA	Uzun, M., Alekseeva, L., Krutkina, M., Koziaeva, V., & Grouzdev, D. (2020). Unravelling the diversity of magnetotactic bacteria through analysis of open genomic databases. Scientific Data, 7(1), 1‚ 13. https://doi.org/10.1038/s41597-020-00593-0	NA	d__Bacteria;p__Nitrospinota;c__Nitrospinia;o__Nitrospinales;f__Nitrospinaceae;g__UBA8687;s__UBA8687 sp013349585	GCA_013349585.1	95	d__Bacteria;p__Nitrospinota;c__Nitrospinia;o__Nitrospinales;f__Nitrospinaceae;g__UBA8687;s__UBA8687 sp013349585	100	0.99	GCA_013349585.1	95	d__Bacteria;p__Nitrospinota;c__Nitrospinia;o__Nitrospinales;f__Nitrospinaceae;g__UBA8687;s__UBA8687 sp013349585	100	0.99	d__Bacteria;p__Nitrospinota;c__Nitrospinia;o__Nitrospinales;f__Nitrospinaceae;g__UBA8687;s__	taxonomic classification defined by topology and ANI	topological placement and ANI have congruent species assignments	GCA_016763735.1, s__UBA8687 sp016763735, 95.0, 90.11, 0.59; GCA_018665625.1, s__UBA8687 sp018665625, 95.0, 78.95, 0.44; GCA_009873655.1, s__UBA8687 sp009873655, 95.0, 77.62, 0.43; GCA_002697825.1, s__UBA8687 sp002697825, 95.0, 77.39, 0.21; GCA_002721515.1, s__UBA8687 sp002721515, 95.0, 76.71, 0.21	68.65	11	N/A	N/A	GTDB-Tk v2.1.0	k__Bacteria (UID3187)	2258	188	117	49	135	4	0	0	0	67.25	2.56	25
MSP	MSP	PRJNA548657	SAMN12045832	NA	NA	NA	NA	NA	Park, S.-J., Andrei, A.S., Bulzu, P.-A., Kavagutti, V. S., Ghai, R., & Mosier, A. C. (2020). Expanded Diversity and Metabolic Versatility of Marine Nitrite-Oxidizing Bacteria Revealed by Cultivation- and Genomics-Based Approaches. Applied and Environmental Microbiology, 86(22), 1‚ 17. https://doi.org/10.1128/AEM.01667-20	NA	d__Bacteria;p__Nitrospinota;c__Nitrospinia;o__Nitrospinales;f__Nitrospinaceae;g__;s__	N/A	N/A	N/A	N/A	N/A	N/A	N/A	N/A	N/A	N/A	d__Bacteria;p__Nitrospinota;c__Nitrospinia;o__Nitrospinales;f__Nitrospinaceae;g__;s__	taxonomic novelty determined using RED	classification based on placement in class-level tree	N/A	92.67	11	0.725039	N/A	GTDB-Tk v2.1.0	k__Bacteria (UID3187)	2258	188	117	4	178	5	1	0	0	96.58	5.13	0
N074bin53	N074bin53	PRJNA526329	SAMN11097033	GCA_004357435.1	NA	NA	NA	NA	NA	NA	d__Bacteria;p__Nitrospinota;c__Nitrospinia;o__Nitrospinales;f__Nitrospinaceae;g__SMVS01;s__SMVS01 sp004357435	GCA_004357435.1	95	d__Bacteria;p__Nitrospinota;c__Nitrospinia;o__Nitrospinales;f__Nitrospinaceae;g__SMVS01;s__SMVS01 sp004357435	100	0.98	GCA_004357435.1	95	d__Bacteria;p__Nitrospinota;c__Nitrospinia;o__Nitrospinales;f__Nitrospinaceae;g__SMVS01;s__SMVS01 sp004357435	100	0.98	d__Bacteria;p__Nitrospinota;c__Nitrospinia;o__Nitrospinales;f__Nitrospinaceae;g__;s__	taxonomic classification defined by topology and ANI	topological placement and ANI have congruent species assignments	N/A	65.23	11	N/A	N/A	GTDB-Tk v2.1.0	k__Bacteria (UID3187)	2258	188	117	53	131	4	0	0	0	58.97	1.76	25
nARSLQbin3	nARSLQbin3	PRJNA400260	SAMN15005484	GCA_015234085.1	NA	NA	NA	NA	Lin, W., Zhang, W., Paterson, G. A., Zhu, Q., Zhao, X., Knight, R., Bazylinski, D. A., Roberts, A. P., & Pan, Y. (2020). Expanding magnetic organelle biogenesis in the domain Bacteria. Microbiome, 8(1), 152. https://doi.org/10.1186/s40168-020-00931-9	NA	d__Bacteria;p__Nitrospinota;c__UBA7883;o__UBA7883;f__JACRLM01;g__JADGAO01;s__JADGAO01 sp015231995	GCA_015231995.1	95	d__Bacteria;p__Nitrospinota;c__UBA7883;o__UBA7883;f__JACRLM01;g__JADGAO01;s__JADGAO01 sp015231995	98.75	0.82	GCA_015231995.1	95	d__Bacteria;p__Nitrospinota;c__UBA7883;o__UBA7883;f__JACRLM01;g__JADGAO01;s__JADGAO01 sp015231995	98.75	0.82	d__Bacteria;p__Nitrospinota;c__UBA7883;o__UBA7883;f__JACRLM01;g__;s__	taxonomic classification defined by topology and ANI	topological placement and ANI have congruent species assignments	N/A	73.41	11	N/A	N/A	GTDB-Tk v2.1.0	k__Bacteria (UID3187)	2258	188	117	42	145	1	0	0	0	76.98	0.05	100
NAT221	NAT221	PRJNA391943	SAMN07619517	GCA_002705185.1	NA	NA	NA	2788500554	Tully, B. J., Graham, E. D., & Heidelberg, J. F. (2018). The reconstruction of 2,631 draft metagenome-assembled genomes from the global oceans. Scientific Data, 5(1), 170203. https://doi.org/10.1038/sdata.2017.203	NA	d__Bacteria;p__Nitrospinota;c__Nitrospinia;o__Nitrospinales;f__Nitrospinaceae;g__LS-NOB;s__LS-NOB sp002705185	GCA_002705185.1	95	d__Bacteria;p__Nitrospinota;c__Nitrospinia;o__Nitrospinales;f__Nitrospinaceae;g__LS-NOB;s__LS-NOB sp002705185	100	0.99	GCA_002705185.1	95	d__Bacteria;p__Nitrospinota;c__Nitrospinia;o__Nitrospinales;f__Nitrospinaceae;g__LS-NOB;s__LS-NOB sp002705185	100	0.99	d__Bacteria;p__Nitrospinota;c__Nitrospinia;o__Nitrospinales;f__Nitrospinaceae;g__LS-NOB;s__	taxonomic classification defined by topology and ANI	topological placement and ANI have congruent species assignments	GCA_014382285.1, s__LS-NOB sp014382285, 95.0, 80.39, 0.63; GCA_905612265.1, s__LS-NOB sp905612265, 95.0, 79.29, 0.4; GCA_002786505.1, s__LS-NOB sp002786505, 95.0, 78.52, 0.31; GCA_001542995.1, s__LS-NOB sp001542995, 95.0, 78.39, 0.49; GCA_009873635.1, s__LS-NOB sp009873635, 95.0, 77.74, 0.35; GCA_018673915.1, s__LS-NOB sp018673915, 95.0, 77.1, 0.28; GCA_003545625.1, s__LS-NOB sp003545625, 95.0, 7…	78.38	11	N/A	N/A	GTDB-Tk v2.1.0	k__Bacteria (UID3187)	2258	188	117	32	151	5	0	0	0	76.87	3.42	0
NAT278	NAT278	PRJNA391943	SAMN07619518	GCA_002697825.1	NA	NA	NA	2788500555	Tully, B. J., Graham, E. D., & Heidelberg, J. F. (2018). The reconstruction of 2,631 draft metagenome-assembled genomes from the global oceans. Scientific Data, 5(1), 170203. https://doi.org/10.1038/sdata.2017.203	NA	d__Bacteria;p__Nitrospinota;c__Nitrospinia;o__Nitrospinales;f__Nitrospinaceae;g__UBA8687;s__UBA8687 sp002697825	GCA_002697825.1	95	d__Bacteria;p__Nitrospinota;c__Nitrospinia;o__Nitrospinales;f__Nitrospinaceae;g__UBA8687;s__UBA8687 sp002697825	100	0.99	GCA_002697825.1	95	d__Bacteria;p__Nitrospinota;c__Nitrospinia;o__Nitrospinales;f__Nitrospinaceae;g__UBA8687;s__UBA8687 sp002697825	100	0.99	d__Bacteria;p__Nitrospinota;c__Nitrospinia;o__Nitrospinales;f__Nitrospinaceae;g__UBA8687;s__	taxonomic classification defined by topology and ANI	topological placement and ANI have congruent species assignments	GCA_002721515.1, s__UBA8687 sp002721515, 95.0, 81.35, 0.47; GCA_016763735.1, s__UBA8687 sp016763735, 95.0, 77.59, 0.19; GCA_018665625.1, s__UBA8687 sp018665625, 95.0, 77.49, 0.31; GCA_013349585.1, s__UBA8687 sp013349585, 95.0, 77.39, 0.21; GCA_009873655.1, s__UBA8687 sp009873655, 95.0, 77.18, 0.27	59.09	11	N/A	N/A	GTDB-Tk v2.1.0	k__Bacteria (UID3187)	2258	188	117	58	125	5	0	0	0	70.44	2.64	20
B15D1T1	B15D1T1	PRJNA635214	SAMN16241974	GCA_022545435.1	NA	NA	NA	NA	Zhou, Y.-L., Mara, P., Cui, G.-J., Edgcomb, V. P., & Wang, Y. (2022). Microbiomes in the Challenger Deep slope and bottom-axis sediments. Nature Communications, 13(1), 1515. https://doi.org/10.1038/s41467-022-29144-4	NA	d__Bacteria;p__Nitrospinota;c__Nitrospinia;o__Nitrospinales;f__Nitrospinaceae;g__SZUA-226;s__SZUA-226 sp004357365	GCA_004357365.1	95	d__Bacteria;p__Nitrospinota;c__Nitrospinia;o__Nitrospinales;f__Nitrospinaceae;g__SZUA-226;s__SZUA-226 sp004357365	97.29	0.75	GCA_004357365.1	95	d__Bacteria;p__Nitrospinota;c__Nitrospinia;o__Nitrospinales;f__Nitrospinaceae;g__SZUA-226;s__SZUA-226 sp004357365	97.29	0.75	d__Bacteria;p__Nitrospinota;c__Nitrospinia;o__Nitrospinales;f__Nitrospinaceae;g__SZUA-226;s__	taxonomic classification defined by topology and ANI	topological placement and ANI have congruent species assignments	GCA_003229345.1, s__SZUA-226 sp003229345, 95.0, 80.76, 0.65	80.48	11	N/A	N/A	GTDB-Tk v2.1.0	k__Bacteria (UID3187)	2258	188	117	19	164	4	1	0	0	90.32	3.42	0	North Pacific Ocean	sediment	11.801	142.117	5533
B26T1L6	B26T1L6	PRJNA635214	SAMN16244193	GCA_022571095.1	NA	NA	NA	NA	Zhou, Y.-L., Mara, P., Cui, G.-J., Edgcomb, V. P., & Wang, Y. (2022). Microbiomes in the Challenger Deep slope and bottom-axis sediments. Nature Communications, 13(1), 1515. https://doi.org/10.1038/s41467-022-29144-4	NA	d__Bacteria;p__Nitrospinota;c__Nitrospinia;o__Nitrospinales;f__Nitrospinaceae;g__SZUA-226;s__SZUA-226 sp004357365	GCA_004357365.1	95	d__Bacteria;p__Nitrospinota;c__Nitrospinia;o__Nitrospinales;f__Nitrospinaceae;g__SZUA-226;s__SZUA-226 sp004357365	99.58	0.97	GCA_004357365.1	95	d__Bacteria;p__Nitrospinota;c__Nitrospinia;o__Nitrospinales;f__Nitrospinaceae;g__SZUA-226;s__SZUA-226 sp004357365	99.58	0.97	d__Bacteria;p__Nitrospinota;c__Nitrospinia;o__Nitrospinales;f__Nitrospinaceae;g__SZUA-226;s__	taxonomic classification defined by topology and ANI	topological placement and ANI have congruent species assignments	GCA_003229345.1, s__SZUA-226 sp003229345, 95.0, 80.9, 0.72	92.28	11	N/A	N/A	GTDB-Tk v2.1.0	k__Bacteria (UID3187)	2258	188	117	3	180	5	0	0	0	97.44	3.42	0	North Pacific Ocean	sediment	11.091	142.073	7850
NC_39_18	NC_groundwater_1751_Pr3_B-0.1um_39_18	PRJNA640378	SAMN15436398	GCA_016212345.1	NA	NA	NA	NA	He, C., Keren, R., Whittaker, M., Farag, I. F., Doudna, J., Cate, J. H. D., & Banfield, J. (2020). Huge and variable diversity of episymbiotic CPR bacteria and DPANN archaea in groundwater ecosystems. BioRxiv. https://doi.org/https://doi.org/10.1101/2020.05.14.094862	NA	d__Bacteria;p__Nitrospinota;c__UBA9942;o__SZUA-224;f__SZUA-224;g__SZUA-224;s__SZUA-224 sp016212345	GCA_016212345.1	95	d__Bacteria;p__Nitrospinota;c__UBA9942;o__SZUA-224;f__SZUA-224;g__SZUA-224;s__SZUA-224 sp016212345	100	0.98	GCA_016212345.1	95	d__Bacteria;p__Nitrospinota;c__UBA9942;o__SZUA-224;f__SZUA-224;g__SZUA-224;s__SZUA-224 sp016212345	100	0.98	d__Bacteria;p__Nitrospinota;c__UBA9942;o__SZUA-224;f__SZUA-224;g__SZUA-224;s__	taxonomic classification defined by topology and ANI	topological placement and ANI have congruent species assignments	GCA_003229375.1, s__SZUA-224 sp003229375, 95.0, 82.56, 0.75	76.91	11	N/A	N/A	GTDB-Tk v2.1.0	k__Bacteria (UID3187)	2258	188	117	56	130	2	0	0	0	73.58	1.71	50
NC_39_25	NC_groundwater_948_Pr1_S-0.2um_39_25	PRJNA640378	SAMN15435587	GCA_016194325.1	NA	NA	NA	NA	He, C., Keren, R., Whittaker, M., Farag, I. F., Doudna, J., Cate, J. H. D., & Banfield, J. (2020). Huge and variable diversity of episymbiotic CPR bacteria and DPANN archaea in groundwater ecosystems. BioRxiv. https://doi.org/https://doi.org/10.1101/2020.05.14.094862	NA	d__Bacteria;p__Nitrospinota;c__UBA9942;o__UBA9942;f__UBA9942;g__UBA9942;s__UBA9942 sp016194325	GCA_016194325.1	95	d__Bacteria;p__Nitrospinota;c__UBA9942;o__UBA9942;f__UBA9942;g__UBA9942;s__UBA9942 sp016194325	100	1	GCA_016194325.1	95	d__Bacteria;p__Nitrospinota;c__UBA9942;o__UBA9942;f__UBA9942;g__UBA9942;s__UBA9942 sp016194325	100	1	d__Bacteria;p__Nitrospinota;c__UBA9942;o__UBA9942;f__UBA9942;g__UBA9942;s__	taxonomic classification defined by topology and ANI	topological placement and ANI have congruent species assignments	GCA_016234205.1, s__UBA9942 sp016234205, 95.0, 94.35, 0.77; GCA_001805005.1, s__UBA9942 sp001805005, 95.0, 87.67, 0.74; GCA_003489165.1, s__UBA9942 sp003489165, 95.0, 87.45, 0.76	83.44	11	N/A	N/A	GTDB-Tk v2.1.0	k__Bacteria (UID3187)	2258	188	117	34	151	3	0	0	0	87.18	2.56	0
NC_39_30	NC_groundwater_1752_Pr3_B-0.1um_39_30	PRJNA640378	SAMN15436399	GCA_016234205.1	NA	NA	NA	NA	He, C., Keren, R., Whittaker, M., Farag, I. F., Doudna, J., Cate, J. H. D., & Banfield, J. (2020). Huge and variable diversity of episymbiotic CPR bacteria and DPANN archaea in groundwater ecosystems. BioRxiv. https://doi.org/https://doi.org/10.1101/2020.05.14.094862	NA	d__Bacteria;p__Nitrospinota;c__UBA9942;o__UBA9942;f__UBA9942;g__UBA9942;s__UBA9942 sp016234205	GCA_016234205.1	95	d__Bacteria;p__Nitrospinota;c__UBA9942;o__UBA9942;f__UBA9942;g__UBA9942;s__UBA9942 sp016234205	100	0.99	GCA_016234205.1	95	d__Bacteria;p__Nitrospinota;c__UBA9942;o__UBA9942;f__UBA9942;g__UBA9942;s__UBA9942 sp016234205	100	0.99	d__Bacteria;p__Nitrospinota;c__UBA9942;o__UBA9942;f__UBA9942;g__UBA9942;s__	taxonomic classification defined by topology and ANI	topological placement and ANI have congruent species assignments	GCA_016194325.1, s__UBA9942 sp016194325, 95.0, 94.35, 0.77; GCA_001805005.1, s__UBA9942 sp001805005, 95.0, 87.11, 0.61; GCA_003489165.1, s__UBA9942 sp003489165, 95.0, 86.76, 0.61	69.58	11	N/A	N/A	GTDB-Tk v2.1.0	k__Bacteria (UID3187)	2258	188	117	38	144	6	0	0	0	76	3.09	33.33
NC_39_55	NC_groundwater_1330_Ag_S-0.2um_39_55	PRJNA640378	SAMN15435971	GCA_016207035.1	NA	NA	NA	NA	He, C., Keren, R., Whittaker, M., Farag, I. F., Doudna, J., Cate, J. H. D., & Banfield, J. (2020). Huge and variable diversity of episymbiotic CPR bacteria and DPANN archaea in groundwater ecosystems. BioRxiv. https://doi.org/https://doi.org/10.1101/2020.05.14.094862	NA	d__Bacteria;p__Nitrospinota;c__UBA9942;o__UBA9942;f__UBA9942;g__JACQQJ01;s__JACQQJ01 sp016207035	GCA_016207035.1	95	d__Bacteria;p__Nitrospinota;c__UBA9942;o__UBA9942;f__UBA9942;g__JACQQJ01;s__JACQQJ01 sp016207035	100	0.99	GCA_016207035.1	95	d__Bacteria;p__Nitrospinota;c__UBA9942;o__UBA9942;f__UBA9942;g__JACQQJ01;s__JACQQJ01 sp016207035	100	0.99	d__Bacteria;p__Nitrospinota;c__UBA9942;o__UBA9942;f__UBA9942;g__;s__	taxonomic classification defined by topology and ANI	topological placement and ANI have congruent species assignments	N/A	75.08	11	N/A	N/A	GTDB-Tk v2.1.0	k__Bacteria (UID3187)	2258	188	117	43	139	6	0	0	0	78.19	4.32	16.67
NC_41_11	NC_groundwater_1031_Pr1_S-0.65um_41_11	PRJNA640378	SAMN15435670	GCA_016200365.1	NA	NA	NA	NA	He, C., Keren, R., Whittaker, M., Farag, I. F., Doudna, J., Cate, J. H. D., & Banfield, J. (2020). Huge and variable diversity of episymbiotic CPR bacteria and DPANN archaea in groundwater ecosystems. BioRxiv. https://doi.org/https://doi.org/10.1101/2020.05.14.094862	NA	d__Bacteria;p__Nitrospinota;c__UBA9942;o__UBA9942;f__UBA9942;g__JACQEW01;s__JACQEW01 sp016200365	GCA_016200365.1	95	d__Bacteria;p__Nitrospinota;c__UBA9942;o__UBA9942;f__UBA9942;g__JACQEW01;s__JACQEW01 sp016200365	100	0.99	GCA_016200365.1	95	d__Bacteria;p__Nitrospinota;c__UBA9942;o__UBA9942;f__UBA9942;g__JACQEW01;s__JACQEW01 sp016200365	100	0.99	d__Bacteria;p__Nitrospinota;c__UBA9942;o__UBA9942;f__UBA9942;g__;s__	taxonomic classification defined by topology and ANI	topological placement and ANI have congruent species assignments	N/A	74.42	11	N/A	N/A	GTDB-Tk v2.1.0	k__Bacteria (UID3187)	2258	188	117	30	154	4	0	0	0	81.49	3.42	25
NC_41_13	NC_groundwater_949_Pr1_S-0.2um_41_13	PRJNA640378	SAMN15435588	GCA_016201895.1	NA	NA	NA	NA	He, C., Keren, R., Whittaker, M., Farag, I. F., Doudna, J., Cate, J. H. D., & Banfield, J. (2020). Huge and variable diversity of episymbiotic CPR bacteria and DPANN archaea in groundwater ecosystems. BioRxiv. https://doi.org/https://doi.org/10.1101/2020.05.14.094862	NA	d__Bacteria;p__Nitrospinota;c__UBA9942;o__UBA9942;f__UBA9942;g__JACQEW01;s__JACQEW01 sp016200365	GCA_016200365.1	95	d__Bacteria;p__Nitrospinota;c__UBA9942;o__UBA9942;f__UBA9942;g__JACQEW01;s__JACQEW01 sp016200365	97.94	0.82	GCA_016200365.1	95	d__Bacteria;p__Nitrospinota;c__UBA9942;o__UBA9942;f__UBA9942;g__JACQEW01;s__JACQEW01 sp016200365	97.94	0.82	d__Bacteria;p__Nitrospinota;c__UBA9942;o__UBA9942;f__UBA9942;g__;s__	taxonomic classification defined by topology and ANI	topological placement and ANI have congruent species assignments	N/A	63.15	11	N/A	N/A	GTDB-Tk v2.1.0	k__Bacteria (UID3187)	2258	188	117	54	127	7	0	0	0	69.56	4.75	14.29
NC_50_18	NC_groundwater_1753_Pr3_B-0.1um_50_18	PRJNA640378	SAMN15436400	GCA_016212295.1	NA	NA	NA	NA	He, C., Keren, R., Whittaker, M., Farag, I. F., Doudna, J., Cate, J. H. D., & Banfield, J. (2020). Huge and variable diversity of episymbiotic CPR bacteria and DPANN archaea in groundwater ecosystems. BioRxiv. https://doi.org/https://doi.org/10.1101/2020.05.14.094862	NA	d__Bacteria;p__Nitrospinota;c__JACRGO01;o__JACRGO01;f__JACRGO01;g__JACRGO01;s__JACRGO01 sp016212295	GCA_016212295.1	95	d__Bacteria;p__Nitrospinota;c__JACRGO01;o__JACRGO01;f__JACRGO01;g__JACRGO01;s__JACRGO01 sp016212295	100	0.98	GCA_016212295.1	95	d__Bacteria;p__Nitrospinota;c__JACRGO01;o__JACRGO01;f__JACRGO01;g__JACRGO01;s__JACRGO01 sp016212295	100	0.98	d__Bacteria;p__Nitrospinota;c__;o__;f__;g__;s__	taxonomic classification defined by topology and ANI	topological placement and ANI have congruent species assignments	N/A	87.71	11	N/A	N/A	GTDB-Tk v2.1.0	k__Bacteria (UID3187)	2258	188	117	14	173	1	0	0	0	88.89	0.17	0
VA-1	Ca. Nitrohelix vancouverensis	PRJNA602816	SAMN13976148	GCA_015698305.1	NA	NA	NA	NA	Mueller, A. J., Jung, M. Y., Strachan, C. R., Herbold, C. W., Kirkegaard, R. H., Wagner, M., & Daims, H. (2020). Genomic and kinetic analysis of novel Nitrospinae enriched by cell sorting. ISME Journal. https://doi.org/10.1038/s41396-020-00809-6	NA	d__Bacteria;p__Nitrospinota;c__Nitrospinia;o__Nitrospinales;f__Nitrospinaceae;g__Nitrohelix;s__Nitrohelix vancouverensis	GCA_015698305.1	95	d__Bacteria;p__Nitrospinota;c__Nitrospinia;o__Nitrospinales;f__Nitrospinaceae;g__Nitrohelix;s__Nitrohelix vancouverensis	100	1	GCA_015698305.1	95	d__Bacteria;p__Nitrospinota;c__Nitrospinia;o__Nitrospinales;f__Nitrospinaceae;g__Nitrohelix;s__Nitrohelix vancouverensis	100	1	d__Bacteria;p__Nitrospinota;c__Nitrospinia;o__Nitrospinales;f__Nitrospinaceae;g__Nitrohelix;s__	taxonomic classification defined by topology and ANI	topological placement and ANI have congruent species assignments	GCA_002787235.1, s__Nitrohelix sp002787235, 95.0, 76.99, 0.1	93.69	11	N/A	N/A	GTDB-Tk v2.1.0	k__Bacteria (UID3187)	2258	188	117	6	177	5	0	0	0	96.1	3.42	0	North Pacific Ocean	sediment	49.2728	-123.192
GoM_MAG_111B	GoM_MAG_111B	PRJNA397176	SAMN12766715	GCA_009873655.1	NA	NA	NA	NA	Kitzinger, K., Marchant, H. K., Bristow, L. A., Herbold, C. W., Padilla, C. C., Kidane, A. T., Littmann, S., Daims, H., Pjevac, P., Stewart, F. J., Wagner, M., & Kuypers, M. M. M. (2020). Single cell analyses reveal contrasting life strategies of the two main nitrifiers in the ocean. Nature Communications, 11(1). https://doi.org/10.1038/s41467-020-14542-3	NA	d__Bacteria;p__Nitrospinota;c__Nitrospinia;o__Nitrospinales;f__Nitrospinaceae;g__UBA8687;s__UBA8687 sp009873655	GCA_009873655.1	95	d__Bacteria;p__Nitrospinota;c__Nitrospinia;o__Nitrospinales;f__Nitrospinaceae;g__UBA8687;s__UBA8687 sp009873655	100	0.99	GCA_009873655.1	95	d__Bacteria;p__Nitrospinota;c__Nitrospinia;o__Nitrospinales;f__Nitrospinaceae;g__UBA8687;s__UBA8687 sp009873655	100	0.99	d__Bacteria;p__Nitrospinota;c__Nitrospinia;o__Nitrospinales;f__Nitrospinaceae;g__UBA8687;s__	taxonomic classification defined by topology and ANI	topological placement and ANI have congruent species assignments	GCA_016763735.1, s__UBA8687 sp016763735, 95.0, 78.14, 0.35; GCA_018665625.1, s__UBA8687 sp018665625, 95.0, 78.06, 0.36; GCA_013349585.1, s__UBA8687 sp013349585, 95.0, 77.62, 0.43; GCA_002697825.1, s__UBA8687 sp002697825, 95.0, 77.18, 0.27; GCA_002721515.1, s__UBA8687 sp002721515, 95.0, 76.92, 0.22	87.59	11	N/A	N/A	GTDB-Tk v2.1.0	k__Bacteria (UID3187)	2258	188	117	11	172	4	1	0	0	91.4	2.71	0	Gulf of Mexico	shelf sea water	28.868	-90.728	18
GoM_MAG_76A	GoM_MAG_76A	PRJNA397176	SAMN12766712	GCA_009873635.1	NA	NA	NA	NA	Kitzinger, K., Marchant, H. K., Bristow, L. A., Herbold, C. W., Padilla, C. C., Kidane, A. T., Littmann, S., Daims, H., Pjevac, P., Stewart, F. J., Wagner, M., & Kuypers, M. M. M. (2020). Single cell analyses reveal contrasting life strategies of the two main nitrifiers in the ocean. Nature Communications, 11(1). https://doi.org/10.1038/s41467-020-14542-3	NA	d__Bacteria;p__Nitrospinota;c__Nitrospinia;o__Nitrospinales;f__Nitrospinaceae;g__LS-NOB;s__LS-NOB sp009873635	GCA_009873635.1	95	d__Bacteria;p__Nitrospinota;c__Nitrospinia;o__Nitrospinales;f__Nitrospinaceae;g__LS-NOB;s__LS-NOB sp009873635	100	1	GCA_009873635.1	95	d__Bacteria;p__Nitrospinota;c__Nitrospinia;o__Nitrospinales;f__Nitrospinaceae;g__LS-NOB;s__LS-NOB sp009873635	100	1	d__Bacteria;p__Nitrospinota;c__Nitrospinia;o__Nitrospinales;f__Nitrospinaceae;g__LS-NOB;s__	taxonomic classification defined by topology and ANI	topological placement and ANI have congruent species assignments	GCA_014382285.1, s__LS-NOB sp014382285, 95.0, 79.47, 0.59; GCA_001542995.1, s__LS-NOB sp001542995, 95.0, 78.63, 0.5; GCA_002786505.1, s__LS-NOB sp002786505, 95.0, 78.37, 0.46; GCA_905612265.1, s__LS-NOB sp905612265, 95.0, 78.36, 0.5; GCA_018653085.1, s__LS-NOB sp018653085, 95.0, 77.83, 0.41; GCA_002705185.1, s__LS-NOB sp002705185, 95.0, 77.74, 0.35; GCA_003545625.1, s__LS-NOB sp003545625, 95.0, 7…	88.2	11	N/A	N/A	GTDB-Tk v2.1.0	k__Bacteria (UID3187)	2258	188	117	12	172	4	0	0	0	93.37	2.56	0	Gulf of Mexico	shelf sea water	28.798	-92.331	14
NC_58_131	NC_groundwater_1331_Ag_S-0.2um_58_131	PRJNA640378	SAMN15435972	GCA_016207065.1	NA	NA	NA	NA	He, C., Keren, R., Whittaker, M., Farag, I. F., Doudna, J., Cate, J. H. D., & Banfield, J. (2020). Huge and variable diversity of episymbiotic CPR bacteria and DPANN archaea in groundwater ecosystems. BioRxiv. https://doi.org/https://doi.org/10.1101/2020.05.14.094862	NA	d__Bacteria;p__Nitrospinota;c__Nitrospinia;o__Nitrospinales;f__Nitrospinaceae;g__JACRGP01;s__JACRGP01 sp016207065	GCA_016207065.1	95	d__Bacteria;p__Nitrospinota;c__Nitrospinia;o__Nitrospinales;f__Nitrospinaceae;g__JACRGP01;s__JACRGP01 sp016207065	100	0.98	GCA_016207065.1	95	d__Bacteria;p__Nitrospinota;c__Nitrospinia;o__Nitrospinales;f__Nitrospinaceae;g__JACRGP01;s__JACRGP01 sp016207065	100	0.98	d__Bacteria;p__Nitrospinota;c__Nitrospinia;o__Nitrospinales;f__Nitrospinaceae;g__JACRGP01;s__	taxonomic classification defined by topology and ANI	topological placement and ANI have congruent species assignments	GCA_016217765.1, s__JACRGP01 sp016217765, 95.0, 95.02, 0.72	75.75	11	N/A	N/A	GTDB-Tk v2.1.0	k__Bacteria (UID3187)	2258	188	117	27	153	8	0	0	0	83.9	5.98	62.5
NC_58_14	NC_groundwater_123_Ag_B-0.1um_58_14	PRJNA640378	SAMN15434442	GCA_016176845.1	NA	NA	NA	NA	He, C., Keren, R., Whittaker, M., Farag, I. F., Doudna, J., Cate, J. H. D., & Banfield, J. (2020). Huge and variable diversity of episymbiotic CPR bacteria and DPANN archaea in groundwater ecosystems. BioRxiv. https://doi.org/https://doi.org/10.1101/2020.05.14.094862	NA	d__Bacteria;p__Nitrospinota_B;c__2-12-FULL-45-22;o__2-12-FULL-45-22;f__JACOWJ01;g__JACOWJ01;s__JACOWJ01 sp016176845	GCA_016176845.1	95	d__Bacteria;p__Nitrospinota_B;c__2-12-FULL-45-22;o__2-12-FULL-45-22;f__JACOWJ01;g__JACOWJ01;s__JACOWJ01 sp016176845	100	0.99	GCA_016176845.1	95	d__Bacteria;p__Nitrospinota_B;c__2-12-FULL-45-22;o__2-12-FULL-45-22;f__JACOWJ01;g__JACOWJ01;s__JACOWJ01 sp016176845	100	0.99	d__Bacteria;p__Nitrospinota_B;c__2-12-FULL-45-22;o__2-12-FULL-45-22;f__;g__;s__	taxonomic classification defined by topology and ANI	topological placement and ANI have congruent species assignments	N/A	69.02	11	N/A	N/A	GTDB-Tk v2.1.0	k__Bacteria (UID3187)	2258	188	117	60	127	1	0	0	0	55.56	0.85	0
NC_58_23	NC_groundwater_1754_Pr3_B-0.1um_58_23	PRJNA640378	SAMN15436401	GCA_016217765.1	NA	NA	NA	NA	He, C., Keren, R., Whittaker, M., Farag, I. F., Doudna, J., Cate, J. H. D., & Banfield, J. (2020). Huge and variable diversity of episymbiotic CPR bacteria and DPANN archaea in groundwater ecosystems. BioRxiv. https://doi.org/https://doi.org/10.1101/2020.05.14.094862	NA	d__Bacteria;p__Nitrospinota;c__Nitrospinia;o__Nitrospinales;f__Nitrospinaceae;g__JACRGP01;s__JACRGP01 sp016217765	GCA_016217765.1	95	d__Bacteria;p__Nitrospinota;c__Nitrospinia;o__Nitrospinales;f__Nitrospinaceae;g__JACRGP01;s__JACRGP01 sp016217765	100	0.98	GCA_016217765.1	95	d__Bacteria;p__Nitrospinota;c__Nitrospinia;o__Nitrospinales;f__Nitrospinaceae;g__JACRGP01;s__JACRGP01 sp016217765	100	0.98	d__Bacteria;p__Nitrospinota;c__Nitrospinia;o__Nitrospinales;f__Nitrospinaceae;g__JACRGP01;s__	taxonomic classification defined by topology and ANI	topological placement and ANI have congruent species assignments	GCA_016207065.1, s__JACRGP01 sp016207065, 95.0, 95.02, 0.72	73.37	11	N/A	N/A	GTDB-Tk v2.1.0	k__Bacteria (UID3187)	2258	188	117	43	141	4	0	0	0	70.46	2.56	25
NC_58_95	NC_groundwater_949_Pr1_S-0.2um_41_13	PRJNA640378	SAMN15435973	GCA_016206985.1	NA	NA	NA	NA	He, C., Keren, R., Whittaker, M., Farag, I. F., Doudna, J., Cate, J. H. D., & Banfield, J. (2020). Huge and variable diversity of episymbiotic CPR bacteria and DPANN archaea in groundwater ecosystems. BioRxiv. https://doi.org/https://doi.org/10.1101/2020.05.14.094862	NA	d__Bacteria;p__Nitrospinota;c__Nitrospinia;o__Nitrospinales;f__Nitrospinaceae;g__JACRGP01;s__	N/A	N/A	N/A	N/A	N/A	N/A	N/A	N/A	N/A	N/A	d__Bacteria;p__Nitrospinota;c__Nitrospinia;o__Nitrospinales;f__Nitrospinaceae;g__JACRGP01;s__	taxonomic novelty determined using RED	classification based on placement in class-level tree	N/A	58.52	11	0.951486	N/A	GTDB-Tk v2.1.0	k__Bacteria (UID3187)	2258	188	117	71	111	6	0	0	0	55.49	2.64	33.33
NC_59_16	NC_groundwater_950_Pr1_S-0.2um_59_16	PRJNA640378	SAMN15435589	GCA_016194375.1	NA	NA	NA	NA	He, C., Keren, R., Whittaker, M., Farag, I. F., Doudna, J., Cate, J. H. D., & Banfield, J. (2020). Huge and variable diversity of episymbiotic CPR bacteria and DPANN archaea in groundwater ecosystems. BioRxiv. https://doi.org/https://doi.org/10.1101/2020.05.14.094862	NA	d__Bacteria;p__Nitrospinota;c__UBA7883;o__JACRGQ01;f__JACRGQ01;g__JACQEX01;s__JACQEX01 sp016194375	GCA_016194375.1	95	d__Bacteria;p__Nitrospinota;c__UBA7883;o__JACRGQ01;f__JACRGQ01;g__JACQEX01;s__JACQEX01 sp016194375	100	0.99	GCA_016194375.1	95	d__Bacteria;p__Nitrospinota;c__UBA7883;o__JACRGQ01;f__JACRGQ01;g__JACQEX01;s__JACQEX01 sp016194375	100	0.99	d__Bacteria;p__Nitrospinota;c__UBA7883;o__JACRGQ01;f__JACRGQ01;g__JACQEX01;s__	taxonomic classification defined by topology and ANI	topological placement and ANI have congruent species assignments	GCA_016200345.1, s__JACQEX01 sp016200345, 95.0, 77.42, 0.26	84.31	11	N/A	N/A	GTDB-Tk v2.1.0	k__Bacteria (UID3187)	2258	188	117	15	169	4	0	0	0	89.46	2.62	25
LS_NOB	LS_NOB	PRJNA287175	SAMN03777284	GCA_001542995.1	NA	NA	NA	NA	Tian, R.-M., Sun, J., Cai, L., Zhang, W.-P., Zhou, G.-W., Qiu, J.-W., & Qian, P.-Y. (2016). The deep-sea glass sponge L ophophysema eversa harbours potential symbionts responsible for the nutrient conversions of carbon, nitrogen and sulfur. Environmental Microbiology, 18(8), 2481‚ 2494. https://doi.org/10.1111/1462-2920.13161	NA	d__Bacteria;p__Nitrospinota;c__Nitrospinia;o__Nitrospinales;f__Nitrospinaceae;g__LS-NOB;s__LS-NOB sp001542995	GCA_001542995.1	95	d__Bacteria;p__Nitrospinota;c__Nitrospinia;o__Nitrospinales;f__Nitrospinaceae;g__LS-NOB;s__LS-NOB sp001542995	100	1	GCA_001542995.1	95	d__Bacteria;p__Nitrospinota;c__Nitrospinia;o__Nitrospinales;f__Nitrospinaceae;g__LS-NOB;s__LS-NOB sp001542995	100	1	d__Bacteria;p__Nitrospinota;c__Nitrospinia;o__Nitrospinales;f__Nitrospinaceae;g__LS-NOB;s__	taxonomic classification defined by topology and ANI	topological placement and ANI have congruent species assignments	GCA_014382285.1, s__LS-NOB sp014382285, 95.0, 83.04, 0.72; GCA_002786505.1, s__LS-NOB sp002786505, 95.0, 82.06, 0.73; GCA_003545625.1, s__LS-NOB sp003545625, 95.0, 81.96, 0.79; GCA_018653085.1, s__LS-NOB sp018653085, 95.0, 81.46, 0.71; GCA_905612265.1, s__LS-NOB sp905612265, 95.0, 80.58, 0.68; GCA_018673915.1, s__LS-NOB sp018673915, 95.0, 79.58, 0.58; GCA_018664975.1, s__LS-NOB sp018664975, 95.0,…	92.85	11	N/A	N/A	GTDB-Tk v2.1.0	k__Bacteria (UID3187)	2258	188	117	5	179	4	0	0	0	96.53	2.56	0	South China Sea	sponge	17.61	117.76
NC_59_45	NC_groundwater_1756_Pr3_B-0.1um_59_45	PRJNA640378	SAMN15436403	GCA_016212275.1	NA	NA	NA	NA	He, C., Keren, R., Whittaker, M., Farag, I. F., Doudna, J., Cate, J. H. D., & Banfield, J. (2020). Huge and variable diversity of episymbiotic CPR bacteria and DPANN archaea in groundwater ecosystems. BioRxiv. https://doi.org/https://doi.org/10.1101/2020.05.14.094862	NA	d__Bacteria;p__Nitrospinota;c__UBA7883;o__JACRGQ01;f__JACRGQ01;g__JACRGR01;s__JACRGR01 sp016212275	GCA_016212275.1	95	d__Bacteria;p__Nitrospinota;c__UBA7883;o__JACRGQ01;f__JACRGQ01;g__JACRGR01;s__JACRGR01 sp016212275	100	1	GCA_016212275.1	95	d__Bacteria;p__Nitrospinota;c__UBA7883;o__JACRGQ01;f__JACRGQ01;g__JACRGR01;s__JACRGR01 sp016212275	100	1	d__Bacteria;p__Nitrospinota;c__UBA7883;o__JACRGQ01;f__JACRGQ01;g__;s__	taxonomic classification defined by topology and ANI	topological placement and ANI have congruent species assignments	N/A	85.86	11	N/A	N/A	GTDB-Tk v2.1.0	k__Bacteria (UID3187)	2258	188	117	24	161	3	0	0	0	83.48	1.76	0
NC_62_9	NC_groundwater_833_Pr1_B-0.1um_62_9	PRJNA640378	SAMN15435472	GCA_016196645.1	NA	NA	NA	NA	He, C., Keren, R., Whittaker, M., Farag, I. F., Doudna, J., Cate, J. H. D., & Banfield, J. (2020). Huge and variable diversity of episymbiotic CPR bacteria and DPANN archaea in groundwater ecosystems. BioRxiv. https://doi.org/https://doi.org/10.1101/2020.05.14.094862	deposited as Nitrospinota, but classified differently by GTDB-Tk	d__Bacteria;p__Tectomicrobia;c__Entotheonellia;o__J063;f__;g__;s__	N/A	N/A	N/A	N/A	N/A	GCA_003696125.1	95	d__Bacteria;p__Tectomicrobia;c__Entotheonellia;o__J063;f__J063;g__J063;s__J063 sp003696125	75	0.02	d__Bacteria;p__Tectomicrobia;c__Entotheonellia;o__;f__;g__;s__	taxonomic classification defined by topology and ANI	N/A	N/A	48.54	11	0.643216	Genome has more than 12.5% of markers with multiple hits	GTDB-Tk v1.6.0	NA	NA	NA	NA	NA	NA	NA	NA	NA	NA	NA	NA	NA
NC_63_8	NC_groundwater_1556_Pr4_S-0.65um_63_8	PRJNA640378	SAMN15436203	GCA_016207925.1	NA	NA	NA	NA	He, C., Keren, R., Whittaker, M., Farag, I. F., Doudna, J., Cate, J. H. D., & Banfield, J. (2020). Huge and variable diversity of episymbiotic CPR bacteria and DPANN archaea in groundwater ecosystems. BioRxiv. https://doi.org/https://doi.org/10.1101/2020.05.14.094862	NA	d__Bacteria;p__Nitrospinota;c__UBA7883;o__UBA7883;f__UBA7883;g__JACQZB01;s__JACQZB01 sp016207925	GCA_016207925.1	95	d__Bacteria;p__Nitrospinota;c__UBA7883;o__UBA7883;f__UBA7883;g__JACQZB01;s__JACQZB01 sp016207925	100	0.98	GCA_016207925.1	95	d__Bacteria;p__Nitrospinota;c__UBA7883;o__UBA7883;f__UBA7883;g__JACQZB01;s__JACQZB01 sp016207925	100	0.98	d__Bacteria;p__Nitrospinota;c__UBA7883;o__UBA7883;f__UBA7883;g__;s__	taxonomic classification defined by topology and ANI	topological placement and ANI have congruent species assignments	N/A	85.13	11	N/A	N/A	GTDB-Tk v2.1.0	k__Bacteria (UID3187)	2258	188	117	19	166	3	0	0	0	87.93	2.56	0
NIOZ-UU39	NIOZ-UU39	PRJNA649215	SAMN15784282	GCA_014382485.1	NA	NA	NA	NA	Villanueva, L., von Meijenfeldt, F. A. B., Westbye, A. B., Yadav, S., Hopmans, E. C., Dutilh, B. E., & Damsté, J. S. S. (2021). Bridging the membrane lipid divide: bacteria of the FCB group superphylum have the potential to synthesize archaeal ether lipids. ISME Journal, 15(1), 168‚ 182. https://doi.org/10.1038/s41396-020-00772-2	NA	d__Bacteria;p__Nitrospinota;c__Nitrospinia;o__Nitrospinales;f__Nitrospinaceae;g__UBA8687;s__	N/A	N/A	N/A	N/A	N/A	N/A	N/A	N/A	N/A	N/A	d__Bacteria;p__Nitrospinota;c__Nitrospinia;o__Nitrospinales;f__Nitrospinaceae;g__UBA8687;s__	taxonomic classification defined by topology and ANI	classification based on placement in class-level tree	GCA_016763735.1, s__UBA8687 sp016763735, 95.0, 80.43, 0.41; GCA_002697825.1, s__UBA8687 sp002697825, 95.0, 80.12, 0.53; GCA_013349585.1, s__UBA8687 sp013349585, 95.0, 79.66, 0.45; GCA_018665625.1, s__UBA8687 sp018665625, 95.0, 79.29, 0.42; GCA_002721515.1, s__UBA8687 sp002721515, 95.0, 78.3, 0.42; GCA_009873655.1, s__UBA8687 sp009873655, 95.0, 77.97, 0.4	72.28	11	0.943354	Genome has more than 11.7% of markers with multiple hits;Genome not assigned to closest species as it falls outside its pre-defined ANI radius	GTDB-Tk v2.1.0	k__Bacteria (UID3187)	2258	188	117	25	147	16	0	0	0	83.6	9.52	12.5
NIOZ-UU48	NIOZ-UU48	PRJNA649215	SAMN15784292	GCA_014382285.1	NA	NA	NA	NA	Villanueva, L., von Meijenfeldt, F. A. B., Westbye, A. B., Yadav, S., Hopmans, E. C., Dutilh, B. E., & Damsté, J. S. S. (2021). Bridging the membrane lipid divide: bacteria of the FCB group superphylum have the potential to synthesize archaeal ether lipids. ISME Journal, 15(1), 168‚ 182. https://doi.org/10.1038/s41396-020-00772-2	NA	d__Bacteria;p__Nitrospinota;c__Nitrospinia;o__Nitrospinales;f__Nitrospinaceae;g__LS-NOB;s__LS-NOB sp014382285	GCA_014382285.1	95	d__Bacteria;p__Nitrospinota;c__Nitrospinia;o__Nitrospinales;f__Nitrospinaceae;g__LS-NOB;s__LS-NOB sp014382285	100	0.99	GCA_014382285.1	95	d__Bacteria;p__Nitrospinota;c__Nitrospinia;o__Nitrospinales;f__Nitrospinaceae;g__LS-NOB;s__LS-NOB sp014382285	100	0.99	d__Bacteria;p__Nitrospinota;c__Nitrospinia;o__Nitrospinales;f__Nitrospinaceae;g__LS-NOB;s__	taxonomic classification defined by topology and ANI	topological placement and ANI have congruent species assignments	GCA_001542995.1, s__LS-NOB sp001542995, 95.0, 83.04, 0.72; GCA_905612265.1, s__LS-NOB sp905612265, 95.0, 82.78, 0.74; GCA_002786505.1, s__LS-NOB sp002786505, 95.0, 81.9, 0.74; GCA_018653085.1, s__LS-NOB sp018653085, 95.0, 80.47, 0.67; GCA_002705185.1, s__LS-NOB sp002705185, 95.0, 80.39, 0.63; GCA_003545625.1, s__LS-NOB sp003545625, 95.0, 80.23, 0.69; GCA_009873635.1, s__LS-NOB sp009873635, 95.0, …	89.28	11	N/A	N/A	GTDB-Tk v2.1.0	k__Bacteria (UID3187)	2258	188	117	9	172	7	0	0	0	94.39	4.7	0
Nitbac1_D9_1000m	Nitbac1_D9_1000m	PRJNA586086	SAMN13189866	NA	NA	NA	NA	2737471732	NA	NA	d__Bacteria;p__Nitrospinota;c__Nitrospinia;o__Nitrospinales;f__Nitrospinaceae;g__Nitromaritima;s__	N/A	N/A	N/A	N/A	N/A	N/A	N/A	N/A	N/A	N/A	d__Bacteria;p__Nitrospinota;c__Nitrospinia;o__Nitrospinales;f__Nitrospinaceae;g__Nitromaritima;s__	taxonomic classification defined by topology and ANI	classification based on placement in class-level tree	GCA_000372225.1, s__Nitromaritima sp000372225, 95.0, 86.27, 0.59; GCA_018697205.1, s__Nitromaritima sp018697205, 95.0, 81.39, 0.52; GCA_018647025.1, s__Nitromaritima sp018647025, 95.0, 80.72, 0.26; GCA_003451695.1, s__Nitromaritima sp003451695, 95.0, 76.33, 0.07; GCA_905182935.1, s__Nitromaritima sp905182935, 95.0, 75.92, 0.19; GCA_002731985.1, s__Nitromaritima sp002731985, 95.0, 75.09, 0.08	11.3	11	0.937555	Genome domain questionable ( 11.7% Bacterial, 3.8% Archaeal);Genome not assigned to closest species as it falls outside its pre-defined ANI radius	GTDB-Tk v2.1.0	k__Bacteria (UID3187)	2258	188	117	157	31	0	0	0	0	8.78	0	0
Nitbac1_I12_750m	Nitbac1_I12_750m	PRJNA586088	SAMN13189861	NA	NA	NA	NA	2739367984	NA	NA	d__Bacteria;p__Nitrospinota;c__Nitrospinia;o__Nitrospinales;f__Nitrospinaceae;g__Nitromaritima;s__	N/A	N/A	N/A	N/A	N/A	GCA_018697205.1	95	d__Bacteria;p__Nitrospinota;c__Nitrospinia;o__Nitrospinales;f__Nitrospinaceae;g__Nitromaritima;s__Nitromaritima sp018697205	82.09	0.64	d__Bacteria;p__Nitrospinota;c__Nitrospinia;o__Nitrospinales;f__Nitrospinaceae;g__Nitromaritima;s__	taxonomic classification defined by topology and ANI	classification based on placement in class-level tree	GCA_000372225.1, s__Nitromaritima sp000372225, 95.0, 85.61, 0.59; GCA_018647025.1, s__Nitromaritima sp018647025, 95.0, 81.44, 0.46; GCA_905182935.1, s__Nitromaritima sp905182935, 95.0, 78.74, 0.32; GCA_003451695.1, s__Nitromaritima sp003451695, 95.0, 77.23, 0.15; GCA_002731985.1, s__Nitromaritima sp002731985, 95.0, 76.52, 0.16	20.39	11	0.959528	Genome not assigned to closest species as it falls outside its pre-defined ANI radius	GTDB-Tk v2.1.0	k__Bacteria (UID3187)	2258	188	117	144	44	0	0	0	0	19.6	0	0
Nitbac1_K18_750m	Nitbac1_K18_750m	PRJNA586089	SAMN13189998	NA	NA	NA	NA	2739367947	NA	NA	d__Bacteria;p__Nitrospinota;c__Nitrospinia;o__Nitrospinales;f__Nitrospinaceae;g__Nitromaritima;s__	N/A	N/A	N/A	N/A	N/A	N/A	N/A	N/A	N/A	N/A	d__Bacteria;p__Nitrospinota;c__Nitrospinia;o__Nitrospinales;f__Nitrospinaceae;g__Nitromaritima;s__	taxonomic classification defined by topology and ANI	classification based on placement in class-level tree	GCA_000372225.1, s__Nitromaritima sp000372225, 95.0, 84.64, 0.62; GCA_018697205.1, s__Nitromaritima sp018697205, 95.0, 81.3, 0.56; GCA_018647025.1, s__Nitromaritima sp018647025, 95.0, 80.19, 0.43; GCA_905182935.1, s__Nitromaritima sp905182935, 95.0, 78.56, 0.21; GCA_002731985.1, s__Nitromaritima sp002731985, 95.0, 76.96, 0.11; GCA_003451695.1, s__Nitromaritima sp003451695, 95.0, 76.47, 0.15	15.41	11	0.901781	Genome not assigned to closest species as it falls outside its pre-defined ANI radius	GTDB-Tk v2.1.0	k__Bacteria (UID203)	5449	104	58	94	10	0	0	0	0	12.93	0	0
NitbacJGI01_F9	NitbacJGI01_F9	PRJNA403506	SAMN10774938	NA	NA	NA	NA	2721755953	NA	NA	d__Bacteria;p__Nitrospinota;c__Nitrospinia;o__Nitrospinales;f__Nitrospinaceae;g__Nitromaritima;s__	N/A	N/A	N/A	N/A	N/A	GCA_000372225.1	95	d__Bacteria;p__Nitrospinota;c__Nitrospinia;o__Nitrospinales;f__Nitrospinaceae;g__Nitromaritima;s__Nitromaritima sp000372225	91.66	0.52	d__Bacteria;p__Nitrospinota;c__Nitrospinia;o__Nitrospinales;f__Nitrospinaceae;g__Nitromaritima;s__	taxonomic classification defined by topology and ANI	classification based on placement in class-level tree	GCA_018647025.1, s__Nitromaritima sp018647025, 95.0, 82.54, 0.43; GCA_018697205.1, s__Nitromaritima sp018697205, 95.0, 81.72, 0.53; GCA_905182935.1, s__Nitromaritima sp905182935, 95.0, 77.9, 0.22; GCA_002731985.1, s__Nitromaritima sp002731985, 95.0, 76.15, 0.08; GCA_003451695.1, s__Nitromaritima sp003451695, 95.0, 75.79, 0.08	10.56	11	0.978315	Genome domain questionable ( 11.7% Bacterial, 3.8% Archaeal);Genome not assigned to closest species as it falls outside its pre-defined ANI radius	GTDB-Tk v2.1.0	k__Bacteria (UID203)	5449	104	58	88	16	0	0	0	0	12.85	0	0
NITGR	Nitrospina gracilis 3/211	PRJEB1269	SAMEA2272521	GCA_000341545.2	NA	NA	NA	2531839654	Lücker, S., Nowka, B., Rattei, T., Spieck, E., & Daims, H. (2013). The genome of Nitrospina gracilis illuminates the metabolism and evolution of the major marine nitrite oxidizer. Frontiers in Microbiology, 4(FEB), 1‚ 19. https://doi.org/10.3389/fmicb.2013.00027	NA	d__Bacteria;p__Nitrospinota;c__Nitrospinia;o__Nitrospinales;f__Nitrospinaceae;g__Nitrospina;s__Nitrospina gracilis	GCF_000341545.2	95	d__Bacteria;p__Nitrospinota;c__Nitrospinia;o__Nitrospinales;f__Nitrospinaceae;g__Nitrospina;s__Nitrospina gracilis	100	1	GCF_000341545.2	95	d__Bacteria;p__Nitrospinota;c__Nitrospinia;o__Nitrospinales;f__Nitrospinaceae;g__Nitrospina;s__Nitrospina gracilis	100	1	d__Bacteria;p__Nitrospinota;c__Nitrospinia;o__Nitrospinales;f__Nitrospinaceae;g__;s__	taxonomic classification defined by topology and ANI	topological placement and ANI have congruent species assignments	N/A	88.72	11	N/A	N/A	GTDB-Tk v2.1.0	k__Bacteria (UID3187)	2258	188	117	6	176	6	0	0	0	94.87	3.85	0
nNGHbin12	nNGHbin12	PRJNA400260	SAMN15005485	GCA_015231995.1	NA	NA	NA	NA	Lin, W., Zhang, W., Paterson, G. A., Zhu, Q., Zhao, X., Knight, R., Bazylinski, D. A., Roberts, A. P., & Pan, Y. (2020). Expanding magnetic organelle biogenesis in the domain Bacteria. Microbiome, 8(1), 152. https://doi.org/10.1186/s40168-020-00931-9	NA	d__Bacteria;p__Nitrospinota;c__UBA7883;o__UBA7883;f__JACRLM01;g__JADGAO01;s__JADGAO01 sp015231995	GCA_015231995.1	95	d__Bacteria;p__Nitrospinota;c__UBA7883;o__UBA7883;f__JACRLM01;g__JADGAO01;s__JADGAO01 sp015231995	99.98	0.97	GCA_015231995.1	95	d__Bacteria;p__Nitrospinota;c__UBA7883;o__UBA7883;f__JACRLM01;g__JADGAO01;s__JADGAO01 sp015231995	99.98	0.97	d__Bacteria;p__Nitrospinota;c__UBA7883;o__UBA7883;f__JACRLM01;g__;s__	taxonomic classification defined by topology and ANI	topological placement and ANI have congruent species assignments	N/A	87.45	11	N/A	N/A	GTDB-Tk v2.1.0	k__Bacteria (UID3187)	2258	188	117	17	169	1	1	0	0	88.82	1.2	0
NORP306	NORP306	PRJNA391950	SAMN17309557	GCA_016763735.1	NA	NA	NA	NA	Tully, B. J., Wheat, C. G., Glazer, B. T., & Huber, J. A. (2018). A dynamic microbial community with high functional redundancy inhabits the cold, oxic subseafloor aquifer. The ISME Journal, 12(1), 1‚ 16. https://doi.org/10.1038/ismej.2017.187	NA	d__Bacteria;p__Nitrospinota;c__Nitrospinia;o__Nitrospinales;f__Nitrospinaceae;g__UBA8687;s__UBA8687 sp016763735	GCA_016763735.1	95	d__Bacteria;p__Nitrospinota;c__Nitrospinia;o__Nitrospinales;f__Nitrospinaceae;g__UBA8687;s__UBA8687 sp016763735	100	0.98	GCA_016763735.1	95	d__Bacteria;p__Nitrospinota;c__Nitrospinia;o__Nitrospinales;f__Nitrospinaceae;g__UBA8687;s__UBA8687 sp016763735	100	0.98	d__Bacteria;p__Nitrospinota;c__Nitrospinia;o__Nitrospinales;f__Nitrospinaceae;g__UBA8687;s__	taxonomic classification defined by topology and ANI	topological placement and ANI have congruent species assignments	GCA_013349585.1, s__UBA8687 sp013349585, 95.0, 90.11, 0.59; GCA_018665625.1, s__UBA8687 sp018665625, 95.0, 79.91, 0.44; GCA_009873655.1, s__UBA8687 sp009873655, 95.0, 78.14, 0.35; GCA_002697825.1, s__UBA8687 sp002697825, 95.0, 77.59, 0.19; GCA_002721515.1, s__UBA8687 sp002721515, 95.0, 76.85, 0.12	48.99	11	N/A	N/A	GTDB-Tk v2.1.0	k__Bacteria (UID3187)	2258	188	117	79	109	0	0	0	0	53.18	0	0
NP1026	NP1026	PRJNA391943	SAMN07619521	GCA_002731985.1	NA	NA	NA	2786546234	Tully, B. J., Graham, E. D., & Heidelberg, J. F. (2018). The reconstruction of 2,631 draft metagenome-assembled genomes from the global oceans. Scientific Data, 5(1), 170203. https://doi.org/10.1038/sdata.2017.203	NA	d__Bacteria;p__Nitrospinota;c__Nitrospinia;o__Nitrospinales;f__Nitrospinaceae;g__Nitromaritima;s__Nitromaritima sp002731985	GCA_002731985.1	95	d__Bacteria;p__Nitrospinota;c__Nitrospinia;o__Nitrospinales;f__Nitrospinaceae;g__Nitromaritima;s__Nitromaritima sp002731985	100	0.99	GCA_002731985.1	95	d__Bacteria;p__Nitrospinota;c__Nitrospinia;o__Nitrospinales;f__Nitrospinaceae;g__Nitromaritima;s__Nitromaritima sp002731985	100	0.99	d__Bacteria;p__Nitrospinota;c__Nitrospinia;o__Nitrospinales;f__Nitrospinaceae;g__Nitromaritima;s__	taxonomic classification defined by topology and ANI	topological placement and ANI have congruent species assignments	GCA_003451695.1, s__Nitromaritima sp003451695, 95.0, 83.72, 0.59; GCA_000372225.1, s__Nitromaritima sp000372225, 95.0, 77.16, 0.15; GCA_018647025.1, s__Nitromaritima sp018647025, 95.0, 76.77, 0.07; GCA_018697205.1, s__Nitromaritima sp018697205, 95.0, 75.89, 0.09; GCA_905182935.1, s__Nitromaritima sp905182935, 95.0, 75.68, 0.09	62.51	11	N/A	N/A	GTDB-Tk v2.1.0	k__Bacteria (UID3187)	2258	188	117	73	110	5	0	0	0	67.17	3.42	0
NP50	NP50	PRJNA391943	SAMN07619522	GCA_002729225.1	NA	NA	NA	2786546235	Tully, B. J., Graham, E. D., & Heidelberg, J. F. (2018). The reconstruction of 2,631 draft metagenome-assembled genomes from the global oceans. Scientific Data, 5(1), 170203. https://doi.org/10.1038/sdata.2017.203	NA	d__Bacteria;p__Nitrospinota;c__UBA9942;o__SZUA-224;f__;g__;s__	N/A	N/A	N/A	N/A	N/A	N/A	N/A	N/A	N/A	N/A	d__Bacteria;p__Nitrospinota;c__UBA9942;o__SZUA-224;f__;g__;s__	taxonomic novelty determined using RED	classification based on placement in class-level tree	N/A	57.41	11	0.563591	N/A	GTDB-Tk v2.1.0	k__Bacteria (UID3187)	2258	188	117	73	112	3	0	0	0	53.94	1.71	0
nPCRbin9	nPCRbin9	PRJNA400260	SAMN15005483	GCA_015231815.1	NA	NA	NA	NA	Lin, W., Zhang, W., Paterson, G. A., Zhu, Q., Zhao, X., Knight, R., Bazylinski, D. A., Roberts, A. P., & Pan, Y. (2020). Expanding magnetic organelle biogenesis in the domain Bacteria. Microbiome, 8(1), 152. https://doi.org/10.1186/s40168-020-00931-9	NA	d__Bacteria;p__Nitrospinota;c__JADGAW01;o__JADGAW01;f__JADGAW01;g__JADGAW01;s__JADGAW01 sp015231815	GCA_015231815.1	95	d__Bacteria;p__Nitrospinota;c__JADGAW01;o__JADGAW01;f__JADGAW01;g__JADGAW01;s__JADGAW01 sp015231815	100	0.99	GCA_015231815.1	95	d__Bacteria;p__Nitrospinota;c__JADGAW01;o__JADGAW01;f__JADGAW01;g__JADGAW01;s__JADGAW01 sp015231815	100	0.99	d__Bacteria;p__Nitrospinota;c__;o__;f__;g__;s__	taxonomic classification defined by topology and ANI	topological placement and ANI have congruent species assignments	N/A	68.76	11	N/A	N/A	GTDB-Tk v2.1.0	k__Bacteria (UID3187)	2258	188	117	43	143	2	0	0	0	79.81	1.71	0
UBA6737	UBA6737	PRJNA348753	SAMN06451999	GCA_002453875.1	NA	NA	NA	NA	Parks, D. H., Rinke, C., Chuvochina, M., Chaumeil, P., Woodcroft, B. J., Evans, P. N., Hugenholtz, P., & Tyson, G. W. (2017). Recovery of nearly 8,000 metagenome-assembled genomes substantially expands the tree of life. Nature Microbiology, 2(11), 1533‚ 1542. https://doi.org/10.1038/s41564-017-0012-7	NA	d__Bacteria;p__Nitrospinota;c__Nitrospinia;o__Nitrospinales;f__Nitrospinaceae;g__LS-NOB;s__LS-NOB sp002454045	GCA_002454045.1	95	d__Bacteria;p__Nitrospinota;c__Nitrospinia;o__Nitrospinales;f__Nitrospinaceae;g__LS-NOB;s__LS-NOB sp002454045	99.99	0.99	GCA_002454045.1	95	d__Bacteria;p__Nitrospinota;c__Nitrospinia;o__Nitrospinales;f__Nitrospinaceae;g__LS-NOB;s__LS-NOB sp002454045	99.99	0.99	d__Bacteria;p__Nitrospinota;c__Nitrospinia;o__Nitrospinales;f__Nitrospinaceae;g__LS-NOB;s__	taxonomic classification defined by topology and ANI	topological placement and ANI have congruent species assignments	GCA_003545625.1, s__LS-NOB sp003545625, 95.0, 79.58, 0.52; GCA_018653085.1, s__LS-NOB sp018653085, 95.0, 79.02, 0.67; GCA_001542995.1, s__LS-NOB sp001542995, 95.0, 78.04, 0.56; GCA_014382285.1, s__LS-NOB sp014382285, 95.0, 77.33, 0.4; GCA_002786505.1, s__LS-NOB sp002786505, 95.0, 77.13, 0.31; GCA_018673915.1, s__LS-NOB sp018673915, 95.0, 76.89, 0.35; GCA_018664975.1, s__LS-NOB sp018664975, 95.0, …	91.12	11	N/A	N/A	GTDB-Tk v2.1.0	k__Bacteria (UID3187)	2258	188	117	7	177	4	0	0	0	94.82	2.56	0	Southwest Indian Ocean Ridge	sponge			1800
NSPWAT_v2	Nitrospina watsonii Nb-347	PRJEB56043	SAMEA111355068	GCA_946900835.1	NA	NA	NA	NA	Kop LFM, Koch H, Spieck E, van Alen T, Cremers G, Daims H, et al. Complete Genome Sequence of Nitrospina watsonii 347, Isolated from the Black Sea . Microbiol Resour Announc 2023; 12: 10–11.	NA	d__Bacteria;p__Nitrospinota;c__Nitrospinia;o__Nitrospinales;f__Nitrospinaceae;g__Nitrospina;s__	N/A	N/A	N/A	N/A	N/A	GCF_000341545.2	95	d__Bacteria;p__Nitrospinota;c__Nitrospinia;o__Nitrospinales;f__Nitrospinaceae;g__Nitrospina;s__Nitrospina gracilis	82.82	0.76	d__Bacteria;p__Nitrospinota;c__Nitrospinia;o__Nitrospinales;f__Nitrospinaceae;g__Nitrospina;s__	taxonomic classification defined by topology and ANI	classification based on placement in class-level tree	N/A	92.99	11	0.951744	Genome not assigned to closest species as it falls outside its pre-defined ANI radius	GTDB-Tk v2.1.0	k__Bacteria (UID3187)	2258	188	117	3	180	5	0	0	0	97.44	3.42	0	Black Sea	suboxic zone			100
nWMHbin6	nWMHbin6	PRJNA400260	SAMN15005486	GCA_015229165.1	NA	NA	NA	NA	Lin, W., Zhang, W., Paterson, G. A., Zhu, Q., Zhao, X., Knight, R., Bazylinski, D. A., Roberts, A. P., & Pan, Y. (2020). Expanding magnetic organelle biogenesis in the domain Bacteria. Microbiome, 8(1), 152. https://doi.org/10.1186/s40168-020-00931-9	NA	d__Bacteria;p__Nitrospinota;c__UBA7883;o__UBA7883;f__JADGCD01;g__JADGCD01;s__JADGCD01 sp015229165	GCA_015229165.1	95	d__Bacteria;p__Nitrospinota;c__UBA7883;o__UBA7883;f__JADGCD01;g__JADGCD01;s__JADGCD01 sp015229165	100	0.98	GCA_015229165.1	95	d__Bacteria;p__Nitrospinota;c__UBA7883;o__UBA7883;f__JADGCD01;g__JADGCD01;s__JADGCD01 sp015229165	100	0.98	d__Bacteria;p__Nitrospinota;c__UBA7883;o__UBA7883;f__;g__;s__	taxonomic classification defined by topology and ANI	topological placement and ANI have congruent species assignments	N/A	71.8	11	N/A	N/A	GTDB-Tk v2.1.0	k__Bacteria (UID3187)	2258	188	117	44	143	1	0	0	0	73.74	0.85	0
nzgw264	nzgw264	PRJNA699054	SAMN19017225	GCA_023248575.1	NA	NA	NA	NA	Mosley, O. E., Gios, E., Weaver, L., Close, M., Daughney, C., van der Raaij, R., Martindale, H., & Handley, K. M. (2022). Metabolic Diversity and Aero-Tolerance in Anammox Bacteria from Geochemically Distinct Aquifers. MSystems, 7(1), 1‚ 21. https://doi.org/10.1128/msystems.01255-21	NA	d__Bacteria;p__Nitrospinota;c__Nitrospinia;o__Nitrospinales;f__Nitrospinaceae;g__;s__	N/A	N/A	N/A	N/A	N/A	N/A	N/A	N/A	N/A	N/A	d__Bacteria;p__Nitrospinota;c__Nitrospinia;o__Nitrospinales;f__Nitrospinaceae;g__;s__	taxonomic novelty determined using RED	classification based on placement in class-level tree	N/A	57.57	11	0.76398	N/A	GTDB-Tk v2.1.0	k__Bacteria (UID3187)	2258	188	117	67	117	4	0	0	0	58.77	1.76	0
nzgw265	nzgw265	PRJNA699054	SAMN19017226	GCA_023248615.1	NA	NA	NA	NA	Mosley, O. E., Gios, E., Weaver, L., Close, M., Daughney, C., van der Raaij, R., Martindale, H., & Handley, K. M. (2022). Metabolic Diversity and Aero-Tolerance in Anammox Bacteria from Geochemically Distinct Aquifers. MSystems, 7(1), 1‚ 21. https://doi.org/10.1128/msystems.01255-21	NA	d__Bacteria;p__Nitrospinota;c__UBA7883;o__JACRGQ01;f__JACRGQ01;g__JACRGR01;s__	N/A	N/A	N/A	N/A	N/A	GCA_016212275.1	95	d__Bacteria;p__Nitrospinota;c__UBA7883;o__JACRGQ01;f__JACRGQ01;g__JACRGR01;s__JACRGR01 sp016212275	76.96	0.22	d__Bacteria;p__Nitrospinota;c__UBA7883;o__JACRGQ01;f__JACRGQ01;g__JACRGR01;s__	taxonomic classification defined by topology and ANI	classification based on placement in class-level tree	N/A	79.31	11	0.847495	N/A	GTDB-Tk v2.1.0	k__Bacteria (UID3187)	2258	188	117	21	164	3	0	0	0	86.13	0.96	0
Bin_24_Ga0113616	Bin_24_Ga0113616	NA	NA	NA	NA	NA	Gp0109593	2651870059	Thrash, J. C., Baker, B. J., Seitz, K. W., Temperton, B., Campbell, L. G., Rabalais, N. N., Henrissat, B., & Mason, O. U. (2018). Metagenomic Assembly and Prokaryotic Metagenome-Assembled Genome Sequences from the Northern Gulf of Mexico "Dead Zone" Microbiology Resource Announcements, 7(9), 4‚ 6. https://doi.org/10.1128/MRA.01033-18	NA	d__Bacteria;p__Nitrospinota;c__Nitrospinia;o__Nitrospinales;f__Nitrospinaceae;g__Nitrohelix;s__	N/A	N/A	N/A	N/A	N/A	GCA_002787235.1	95	d__Bacteria;p__Nitrospinota;c__Nitrospinia;o__Nitrospinales;f__Nitrospinaceae;g__Nitrohelix;s__Nitrohelix sp002787235	76.97	0.28	d__Bacteria;p__Nitrospinota;c__Nitrospinia;o__Nitrospinales;f__Nitrospinaceae;g__Nitrohelix;s__	taxonomic classification defined by topology and ANI	classification based on placement in class-level tree	GCA_015698305.1, s__Nitrohelix vancouverensis, 95.0, 76.38, 0.08	85.42	11	0.941167	N/A	GTDB-Tk v2.1.0	k__Bacteria (UID3187)	2258	188	117	9	175	4	0	0	0	93.92	2.56	0	Gulf of Mexico	water	28.7167	-90.8333	16
nzgw267	nzgw267	PRJNA699054	SAMN19017228	GCA_023248495.1	NA	NA	NA	NA	Mosley, O. E., Gios, E., Weaver, L., Close, M., Daughney, C., van der Raaij, R., Martindale, H., & Handley, K. M. (2022). Metabolic Diversity and Aero-Tolerance in Anammox Bacteria from Geochemically Distinct Aquifers. MSystems, 7(1), 1‚ 21. https://doi.org/10.1128/msystems.01255-21	NA	d__Bacteria;p__Nitrospinota;c__UBA7883;o__JACRGQ01;f__JACRGQ01;g__JACRGQ01;s__	N/A	N/A	N/A	N/A	N/A	GCA_016217735.1	95	d__Bacteria;p__Nitrospinota;c__UBA7883;o__JACRGQ01;f__JACRGQ01;g__JACRGQ01;s__JACRGQ01 sp016217735	84.8	0.71	d__Bacteria;p__Nitrospinota;c__UBA7883;o__JACRGQ01;f__JACRGQ01;g__JACRGQ01;s__	taxonomic classification defined by topology and ANI	classification based on placement in class-level tree	N/A	82.33	11	0.96509	Genome not assigned to closest species as it falls outside its pre-defined ANI radius	GTDB-Tk v2.1.0	k__Bacteria (UID3187)	2258	188	117	24	162	2	0	0	0	85.04	1.71	0
OceanDNA-b21049	OceanDNA-b21049	PRJDB11811	SAMD00361122	NA	NA	NA	NA	NA	Nishimura, Y., & Yoshizawa, S. (2022). The OceanDNA MAG catalog contains over 50,000 prokaryotic genomes originated from various marine environments. Scientific Data, 9(1), 305. https://doi.org/10.1038/s41597-022-01392-5	NA	d__Bacteria;p__Nitrospinota;c__Nitrospinia;o__Nitrospinales;f__;g__;s__	N/A	N/A	N/A	N/A	N/A	N/A	N/A	N/A	N/A	N/A	d__Bacteria;p__Nitrospinota;c__Nitrospinia;o__Nitrospinales;f__;g__;s__	taxonomic novelty determined using RED	classification based on placement in class-level tree	N/A	78.77	11	0.609351	N/A	GTDB-Tk v2.1.0	k__Bacteria (UID3187)	2258	188	117	31	154	3	0	0	0	79.96	2.14	0
OceanDNA-b21050	OceanDNA-b21050	PRJDB11811	SAMD00361123	NA	NA	NA	NA	NA	Nishimura, Y., & Yoshizawa, S. (2022). The OceanDNA MAG catalog contains over 50,000 prokaryotic genomes originated from various marine environments. Scientific Data, 9(1), 305. https://doi.org/10.1038/s41597-022-01392-5	NA	d__Bacteria;p__Nitrospinota;c__Nitrospinia;o__Nitrospinales;f__Nitrospinaceae;g__;s__	N/A	N/A	N/A	N/A	N/A	N/A	N/A	N/A	N/A	N/A	d__Bacteria;p__Nitrospinota;c__Nitrospinia;o__Nitrospinales;f__Nitrospinaceae;g__;s__	taxonomic classification fully defined by topology	classification based on placement in class-level tree	N/A	76.93	11	0.711816	N/A	GTDB-Tk v2.1.0	k__Bacteria (UID3187)	2258	188	117	24	160	4	0	0	0	89.98	2.56	0
OceanDNA-b21051	OceanDNA-b21051	PRJDB11811	SAMD00361124	NA	NA	NA	NA	NA	Nishimura, Y., & Yoshizawa, S. (2022). The OceanDNA MAG catalog contains over 50,000 prokaryotic genomes originated from various marine environments. Scientific Data, 9(1), 305. https://doi.org/10.1038/s41597-022-01392-5	NA	d__Bacteria;p__Nitrospinota;c__Nitrospinia;o__Nitrospinales;f__;g__;s__	N/A	N/A	N/A	N/A	N/A	N/A	N/A	N/A	N/A	N/A	d__Bacteria;p__Nitrospinota;c__Nitrospinia;o__Nitrospinales;f__;g__;s__	taxonomic novelty determined using RED	classification based on placement in class-level tree	N/A	58.76	11	0.610008	N/A	GTDB-Tk v2.1.0	k__Bacteria (UID3187)	2258	188	117	66	117	5	0	0	0	73.47	3.42	20
OceanDNA-b21053	OceanDNA-b21053	PRJDB11811	SAMD00361126	NA	NA	NA	NA	NA	Nishimura, Y., & Yoshizawa, S. (2022). The OceanDNA MAG catalog contains over 50,000 prokaryotic genomes originated from various marine environments. Scientific Data, 9(1), 305. https://doi.org/10.1038/s41597-022-01392-5	NA	d__Bacteria;p__Nitrospinota;c__Nitrospinia;o__Nitrospinales;f__;g__;s__	N/A	N/A	N/A	N/A	N/A	N/A	N/A	N/A	N/A	N/A	d__Bacteria;p__Nitrospinota;c__Nitrospinia;o__Nitrospinales;f__;g__;s__	taxonomic novelty determined using RED	classification based on placement in class-level tree	N/A	82.76	11	0.610596	N/A	GTDB-Tk v2.1.0	k__Bacteria (UID3187)	2258	188	117	19	164	4	1	0	0	87.08	5.13	14.29
OceanDNA-b21055	OceanDNA-b21055	PRJDB11811	SAMD00361128	NA	NA	NA	NA	NA	Nishimura, Y., & Yoshizawa, S. (2022). The OceanDNA MAG catalog contains over 50,000 prokaryotic genomes originated from various marine environments. Scientific Data, 9(1), 305. https://doi.org/10.1038/s41597-022-01392-5	NA	d__Bacteria;p__Nitrospinota;c__Nitrospinia;o__Nitrospinales;f__Nitrospinaceae;g__Nitrohelix;s__	N/A	N/A	N/A	N/A	N/A	GCA_002787235.1	95	d__Bacteria;p__Nitrospinota;c__Nitrospinia;o__Nitrospinales;f__Nitrospinaceae;g__Nitrohelix;s__Nitrohelix sp002787235	77.18	0.28	d__Bacteria;p__Nitrospinota;c__Nitrospinia;o__Nitrospinales;f__Nitrospinaceae;g__Nitrohelix;s__	taxonomic classification defined by topology and ANI	classification based on placement in class-level tree	GCA_015698305.1, s__Nitrohelix vancouverensis, 95.0, 76.2, 0.08	87.91	11	0.941313	N/A	GTDB-Tk v2.1.0	k__Bacteria (UID3187)	2258	188	117	10	174	4	0	0	0	93.92	2.56	0
OceanDNA-b21059	OceanDNA-b21059	PRJDB11811	SAMD00361132	NA	NA	NA	NA	NA	Nishimura, Y., & Yoshizawa, S. (2022). The OceanDNA MAG catalog contains over 50,000 prokaryotic genomes originated from various marine environments. Scientific Data, 9(1), 305. https://doi.org/10.1038/s41597-022-01392-5	NA	d__Bacteria;p__Nitrospinota;c__Nitrospinia;o__Nitrospinales;f__Nitrospinaceae;g__;s__	N/A	N/A	N/A	N/A	N/A	N/A	N/A	N/A	N/A	N/A	d__Bacteria;p__Nitrospinota;c__Nitrospinia;o__Nitrospinales;f__Nitrospinaceae;g__;s__	taxonomic novelty determined using RED	classification based on placement in class-level tree	N/A	70.73	11	0.764274	N/A	GTDB-Tk v2.1.0	k__Bacteria (UID3187)	2258	188	117	21	161	6	0	0	0	88.1	3.09	83.33
OceanDNA-b21060	OceanDNA-b21060	PRJDB11811	SAMD00361133	NA	NA	NA	NA	NA	Nishimura, Y., & Yoshizawa, S. (2022). The OceanDNA MAG catalog contains over 50,000 prokaryotic genomes originated from various marine environments. Scientific Data, 9(1), 305. https://doi.org/10.1038/s41597-022-01392-5	NA	d__Bacteria;p__Nitrospinota;c__Nitrospinia;o__Nitrospinales;f__Nitrospinaceae;g__LS-NOB;s__	N/A	N/A	N/A	N/A	N/A	N/A	N/A	N/A	N/A	N/A	d__Bacteria;p__Nitrospinota;c__Nitrospinia;o__Nitrospinales;f__Nitrospinaceae;g__LS-NOB;s__	taxonomic classification defined by topology and ANI	classification based on placement in class-level tree	GCA_003545625.1, s__LS-NOB sp003545625, 95.0, 77.75, 0.39; GCA_018653085.1, s__LS-NOB sp018653085, 95.0, 77.63, 0.52; GCA_014382285.1, s__LS-NOB sp014382285, 95.0, 77.49, 0.43; GCA_001542995.1, s__LS-NOB sp001542995, 95.0, 77.41, 0.44; GCA_018673915.1, s__LS-NOB sp018673915, 95.0, 77.28, 0.34; GCA_002786505.1, s__LS-NOB sp002786505, 95.0, 77.15, 0.36; GCA_018664975.1, s__LS-NOB sp018664975, 95.0,…	61.28	11	0.907987	Genome not assigned to closest species as it falls outside its pre-defined ANI radius	GTDB-Tk v2.1.0	k__Bacteria (UID3187)	2258	188	117	52	134	2	0	0	0	67.93	1.71	50
OceanDNA-b21061	OceanDNA-b21061	PRJDB11811	SAMD00361134	NA	NA	NA	NA	NA	Nishimura, Y., & Yoshizawa, S. (2022). The OceanDNA MAG catalog contains over 50,000 prokaryotic genomes originated from various marine environments. Scientific Data, 9(1), 305. https://doi.org/10.1038/s41597-022-01392-5	NA	d__Bacteria;p__Nitrospinota;c__Nitrospinia;o__Nitrospinales;f__Nitrospinaceae;g__LS-NOB;s__LS-NOB sp018702695	GCA_018702695.1	95	d__Bacteria;p__Nitrospinota;c__Nitrospinia;o__Nitrospinales;f__Nitrospinaceae;g__LS-NOB;s__LS-NOB sp018702695	98.98	0.87	GCA_018702695.1	95	d__Bacteria;p__Nitrospinota;c__Nitrospinia;o__Nitrospinales;f__Nitrospinaceae;g__LS-NOB;s__LS-NOB sp018702695	98.98	0.87	d__Bacteria;p__Nitrospinota;c__Nitrospinia;o__Nitrospinales;f__Nitrospinaceae;g__LS-NOB;s__	taxonomic classification defined by topology and ANI	topological placement and ANI have congruent species assignments	GCA_003545625.1, s__LS-NOB sp003545625, 95.0, 77.49, 0.27; GCA_018653085.1, s__LS-NOB sp018653085, 95.0, 77.44, 0.46; GCA_018673915.1, s__LS-NOB sp018673915, 95.0, 77.31, 0.32; GCA_001542995.1, s__LS-NOB sp001542995, 95.0, 77.27, 0.34; GCA_014382285.1, s__LS-NOB sp014382285, 95.0, 77.23, 0.44; GCA_002786505.1, s__LS-NOB sp002786505, 95.0, 77.05, 0.31; GCA_905612265.1, s__LS-NOB sp905612265, 95.0,…	65.83	11	N/A	N/A	GTDB-Tk v2.1.0	k__Bacteria (UID3187)	2258	188	117	41	145	2	0	0	0	76.27	0.5	0
OceanDNA-b21069	OceanDNA-b21069	PRJDB11811	SAMD00361142	NA	NA	NA	NA	NA	Nishimura, Y., & Yoshizawa, S. (2022). The OceanDNA MAG catalog contains over 50,000 prokaryotic genomes originated from various marine environments. Scientific Data, 9(1), 305. https://doi.org/10.1038/s41597-022-01392-5	NA	d__Bacteria;p__Nitrospinota;c__Nitrospinia;o__Nitrospinales;f__Nitrospinaceae;g__LS-NOB;s__	N/A	N/A	N/A	N/A	N/A	GCA_002454045.1	95	d__Bacteria;p__Nitrospinota;c__Nitrospinia;o__Nitrospinales;f__Nitrospinaceae;g__LS-NOB;s__LS-NOB sp002454045	79.93	0.62	d__Bacteria;p__Nitrospinota;c__Nitrospinia;o__Nitrospinales;f__Nitrospinaceae;g__LS-NOB;s__	taxonomic classification defined by topology and ANI	classification based on placement in class-level tree	GCA_003545625.1, s__LS-NOB sp003545625, 95.0, 89.72, 0.81; GCA_018653085.1, s__LS-NOB sp018653085, 95.0, 86.15, 0.86; GCA_001542995.1, s__LS-NOB sp001542995, 95.0, 81.97, 0.76; GCA_018673915.1, s__LS-NOB sp018673915, 95.0, 80.36, 0.72; GCA_014382285.1, s__LS-NOB sp014382285, 95.0, 80.23, 0.66; GCA_018664975.1, s__LS-NOB sp018664975, 95.0, 79.81, 0.55; GCA_002786505.1, s__LS-NOB sp002786505, 95.0,…	77.74	11	0.954035	Genome not assigned to closest species as it falls outside its pre-defined ANI radius	GTDB-Tk v2.1.0	k__Bacteria (UID3187)	2258	188	117	43	142	3	0	0	0	84.97	1.76	0
OceanDNA-b21072	OceanDNA-b21072	PRJDB11811	SAMD00361145	NA	NA	NA	NA	NA	Nishimura, Y., & Yoshizawa, S. (2022). The OceanDNA MAG catalog contains over 50,000 prokaryotic genomes originated from various marine environments. Scientific Data, 9(1), 305. https://doi.org/10.1038/s41597-022-01392-5	NA	d__Bacteria;p__Nitrospinota;c__Nitrospinia;o__Nitrospinales;f__Nitrospinaceae;g__LS-NOB;s__	N/A	N/A	N/A	N/A	N/A	GCA_002454045.1	95	d__Bacteria;p__Nitrospinota;c__Nitrospinia;o__Nitrospinales;f__Nitrospinaceae;g__LS-NOB;s__LS-NOB sp002454045	80.33	0.62	d__Bacteria;p__Nitrospinota;c__Nitrospinia;o__Nitrospinales;f__Nitrospinaceae;g__LS-NOB;s__	taxonomic classification defined by topology and ANI	classification based on placement in class-level tree	GCA_003545625.1, s__LS-NOB sp003545625, 95.0, 89.67, 0.73; GCA_018653085.1, s__LS-NOB sp018653085, 95.0, 86.99, 0.92; GCA_001542995.1, s__LS-NOB sp001542995, 95.0, 82.35, 0.86; GCA_018673915.1, s__LS-NOB sp018673915, 95.0, 80.82, 0.79; GCA_014382285.1, s__LS-NOB sp014382285, 95.0, 80.77, 0.78; GCA_002786505.1, s__LS-NOB sp002786505, 95.0, 80.1, 0.62; GCA_018664975.1, s__LS-NOB sp018664975, 95.0, …	70.27	11	0.955523	Genome not assigned to closest species as it falls outside its pre-defined ANI radius	GTDB-Tk v2.1.0	k__Bacteria (UID3187)	2258	188	117	34	147	7	0	0	0	79.83	3.32	71.43
Bin_25_Ga0113617	Bin_25_Ga0113617	NA	NA	NA	NA	NA	Gp0109593	2651870060	Thrash, J. C., Baker, B. J., Seitz, K. W., Temperton, B., Campbell, L. G., Rabalais, N. N., Henrissat, B., & Mason, O. U. (2018). Metagenomic Assembly and Prokaryotic Metagenome-Assembled Genome Sequences from the Northern Gulf of Mexico "Dead Zone" Microbiology Resource Announcements, 7(9), 4‚ 6. https://doi.org/10.1128/MRA.01033-18	NA	d__Bacteria;p__Nitrospinota;c__Nitrospinia;o__Nitrospinales;f__;g__;s__	N/A	N/A	N/A	N/A	N/A	N/A	N/A	N/A	N/A	N/A	d__Bacteria;p__Nitrospinota;c__Nitrospinia;o__Nitrospinales;f__;g__;s__	taxonomic novelty determined using RED	classification based on placement in class-level tree	N/A	87.77	11	0.610101	N/A	GTDB-Tk v2.1.0	k__Bacteria (UID3187)	2258	188	117	11	173	3	1	0	0	92.31	4.27	16.67	Gulf of Mexico	water	28.7167	-90.8333	16
OceanDNA-b21118	OceanDNA-b21118	PRJDB11811	SAMD00361191	NA	NA	NA	NA	NA	Nishimura, Y., & Yoshizawa, S. (2022). The OceanDNA MAG catalog contains over 50,000 prokaryotic genomes originated from various marine environments. Scientific Data, 9(1), 305. https://doi.org/10.1038/s41597-022-01392-5	NA	d__Bacteria;p__Nitrospinota;c__Nitrospinia;o__Nitrospinales;f__Nitrospinaceae;g__LS-NOB;s__	N/A	N/A	N/A	N/A	N/A	N/A	N/A	N/A	N/A	N/A	d__Bacteria;p__Nitrospinota;c__Nitrospinia;o__Nitrospinales;f__Nitrospinaceae;g__LS-NOB;s__	taxonomic classification defined by topology and ANI	classification based on placement in class-level tree	GCA_018673915.1, s__LS-NOB sp018673915, 95.0, 81.63, 0.71; GCA_003545625.1, s__LS-NOB sp003545625, 95.0, 80.63, 0.48; GCA_018653085.1, s__LS-NOB sp018653085, 95.0, 80.62, 0.71; GCA_018664975.1, s__LS-NOB sp018664975, 95.0, 80.45, 0.61; GCA_001542995.1, s__LS-NOB sp001542995, 95.0, 79.27, 0.57; GCA_014382285.1, s__LS-NOB sp014382285, 95.0, 79.0, 0.56; GCA_012961055.1, s__LS-NOB sp012961055, 95.0, …	72.86	11	0.95216	Genome not assigned to closest species as it falls outside its pre-defined ANI radius	GTDB-Tk v2.1.0	k__Bacteria (UID3187)	2258	188	117	40	144	4	0	0	0	77.41	2.56	50
ERR599109_bin11	ERR599109_bin.11	PRJEB37807	SAMEA9694897	GCA_913045445.1	NA	NA	NA	NA	Mitchell, A. L., Almeida, A., Beracochea, M., Boland, M., Burgin, J., Cochrane, G., Crusoe, M. R., Kale, V., Potter, S. C., Richardson, L. J., Sakharova, E., Scheremetjew, M., Korobeynikov, A., Shlemov, A., Kunyavskaya, O., Lapidus, A., & Finn, R. D. (2019). MGnify: the microbiome analysis resource in 2020. Nucleic Acids Research, 48(D1), D570‚ D578. https://doi.org/10.1093/nar/gkz1035	NA	d__Bacteria;p__Nitrospinota;c__Nitrospinia;o__Nitrospinales;f__Nitrospinaceae;g__Nitromaritima;s__Nitromaritima sp003451695	GCA_003451695.1	95	d__Bacteria;p__Nitrospinota;c__Nitrospinia;o__Nitrospinales;f__Nitrospinaceae;g__Nitromaritima;s__Nitromaritima sp003451695	99.5	0.87	GCA_003451695.1	95	d__Bacteria;p__Nitrospinota;c__Nitrospinia;o__Nitrospinales;f__Nitrospinaceae;g__Nitromaritima;s__Nitromaritima sp003451695	99.5	0.87	d__Bacteria;p__Nitrospinota;c__Nitrospinia;o__Nitrospinales;f__Nitrospinaceae;g__Nitromaritima;s__	taxonomic classification defined by topology and ANI	topological placement and ANI have congruent species assignments	GCA_002731985.1, s__Nitromaritima sp002731985, 95.0, 84.03, 0.76; GCA_000372225.1, s__Nitromaritima sp000372225, 95.0, 76.57, 0.14; GCA_018647025.1, s__Nitromaritima sp018647025, 95.0, 76.17, 0.09; GCA_018697205.1, s__Nitromaritima sp018697205, 95.0, 75.89, 0.09; GCA_905182935.1, s__Nitromaritima sp905182935, 95.0, 75.77, 0.11	92.08	11	N/A	N/A	GTDB-Tk v2.1.0	k__Bacteria (UID3187)	2258	188	117	4	179	5	0	0	0	97.38	3.42	0	Arabian Sea	water	19.0351	64.5638
OceanDNA-b21144	OceanDNA-b21144	PRJDB11811	SAMD00361217	NA	NA	NA	NA	NA	Nishimura, Y., & Yoshizawa, S. (2022). The OceanDNA MAG catalog contains over 50,000 prokaryotic genomes originated from various marine environments. Scientific Data, 9(1), 305. https://doi.org/10.1038/s41597-022-01392-5	NA	d__Bacteria;p__Nitrospinota;c__Nitrospinia;o__Nitrospinales;f__Nitrospinaceae;g__LS-NOB;s__	N/A	N/A	N/A	N/A	N/A	GCA_002705185.1	95	d__Bacteria;p__Nitrospinota;c__Nitrospinia;o__Nitrospinales;f__Nitrospinaceae;g__LS-NOB;s__LS-NOB sp002705185	85.19	0.73	d__Bacteria;p__Nitrospinota;c__Nitrospinia;o__Nitrospinales;f__Nitrospinaceae;g__LS-NOB;s__	taxonomic classification defined by topology and ANI	classification based on placement in class-level tree	GCA_014382285.1, s__LS-NOB sp014382285, 95.0, 79.31, 0.67; GCA_905612265.1, s__LS-NOB sp905612265, 95.0, 78.01, 0.28; GCA_001542995.1, s__LS-NOB sp001542995, 95.0, 77.62, 0.45; GCA_002786505.1, s__LS-NOB sp002786505, 95.0, 77.27, 0.37; GCA_009873635.1, s__LS-NOB sp009873635, 95.0, 76.99, 0.34; GCA_018673915.1, s__LS-NOB sp018673915, 95.0, 76.9, 0.25; GCA_003545625.1, s__LS-NOB sp003545625, 95.0, …	60.98	11	0.985744	Genome not assigned to closest species as it falls outside its pre-defined ANI radius	GTDB-Tk v2.1.0	k__Bacteria (UID3187)	2258	188	117	69	117	2	0	0	0	71.23	0.85	0
OceanDNA-b21148	OceanDNA-b21148	PRJDB11811	SAMD00361221	NA	NA	NA	NA	NA	Nishimura, Y., & Yoshizawa, S. (2022). The OceanDNA MAG catalog contains over 50,000 prokaryotic genomes originated from various marine environments. Scientific Data, 9(1), 305. https://doi.org/10.1038/s41597-022-01392-5	NA	d__Bacteria;p__Nitrospinota;c__Nitrospinia;o__Nitrospinales;f__Nitrospinaceae;g__LS-NOB;s__	N/A	N/A	N/A	N/A	N/A	GCA_002705185.1	95	d__Bacteria;p__Nitrospinota;c__Nitrospinia;o__Nitrospinales;f__Nitrospinaceae;g__LS-NOB;s__LS-NOB sp002705185	91.46	0.78	d__Bacteria;p__Nitrospinota;c__Nitrospinia;o__Nitrospinales;f__Nitrospinaceae;g__LS-NOB;s__	taxonomic classification defined by topology and ANI	classification based on placement in class-level tree	GCA_014382285.1, s__LS-NOB sp014382285, 95.0, 80.31, 0.79; GCA_905612265.1, s__LS-NOB sp905612265, 95.0, 78.96, 0.23; GCA_001542995.1, s__LS-NOB sp001542995, 95.0, 78.32, 0.61; GCA_002786505.1, s__LS-NOB sp002786505, 95.0, 77.82, 0.48; GCA_009873635.1, s__LS-NOB sp009873635, 95.0, 77.26, 0.48; GCA_003545625.1, s__LS-NOB sp003545625, 95.0, 76.79, 0.29; GCA_018664975.1, s__LS-NOB sp018664975, 95.0,…	58.4	11	0.98999	Genome not assigned to closest species as it falls outside its pre-defined ANI radius	GTDB-Tk v2.1.0	k__Bacteria (UID3187)	2258	188	117	51	132	5	0	0	0	70.77	0.54	100
OceanDNA-b21154	OceanDNA-b21154	PRJDB11811	SAMD00361227	NA	NA	NA	NA	NA	Nishimura, Y., & Yoshizawa, S. (2022). The OceanDNA MAG catalog contains over 50,000 prokaryotic genomes originated from various marine environments. Scientific Data, 9(1), 305. https://doi.org/10.1038/s41597-022-01392-5	NA	d__Bacteria;p__Nitrospinota;c__Nitrospinia;o__Nitrospinales;f__Nitrospinaceae;g__LS-NOB;s__	N/A	N/A	N/A	N/A	N/A	GCA_905612265.1	95	d__Bacteria;p__Nitrospinota;c__Nitrospinia;o__Nitrospinales;f__Nitrospinaceae;g__LS-NOB;s__LS-NOB sp905612265	96.57	0.39	d__Bacteria;p__Nitrospinota;c__Nitrospinia;o__Nitrospinales;f__Nitrospinaceae;g__LS-NOB;s__	taxonomic classification defined by topology and ANI	classification based on placement in class-level tree	GCA_014382285.1, s__LS-NOB sp014382285, 95.0, 83.7, 0.92; GCA_001542995.1, s__LS-NOB sp001542995, 95.0, 81.7, 0.85; GCA_002786505.1, s__LS-NOB sp002786505, 95.0, 80.39, 0.74; GCA_002705185.1, s__LS-NOB sp002705185, 95.0, 79.84, 0.61; GCA_018653085.1, s__LS-NOB sp018653085, 95.0, 79.35, 0.77; GCA_003545625.1, s__LS-NOB sp003545625, 95.0, 78.82, 0.54; GCA_009873635.1, s__LS-NOB sp009873635, 95.0, 7…	69.22	11	0.993666	Genome not assigned to closest species as it falls outside its pre-defined ANI radius	GTDB-Tk v2.1.0	k__Bacteria (UID3187)	2258	188	117	39	145	4	0	0	0	79.67	1.92	25
OceanDNA-b21158	OceanDNA-b21158	PRJDB11811	SAMD00361231	NA	NA	NA	NA	NA	Nishimura, Y., & Yoshizawa, S. (2022). The OceanDNA MAG catalog contains over 50,000 prokaryotic genomes originated from various marine environments. Scientific Data, 9(1), 305. https://doi.org/10.1038/s41597-022-01392-5	NA	d__Bacteria;p__Nitrospinota;c__Nitrospinia;o__Nitrospinales;f__Nitrospinaceae;g__LS-NOB;s__	N/A	N/A	N/A	N/A	N/A	GCA_009873635.1	95	d__Bacteria;p__Nitrospinota;c__Nitrospinia;o__Nitrospinales;f__Nitrospinaceae;g__LS-NOB;s__LS-NOB sp009873635	77.92	0.36	d__Bacteria;p__Nitrospinota;c__Nitrospinia;o__Nitrospinales;f__Nitrospinaceae;g__LS-NOB;s__	taxonomic classification defined by topology and ANI	classification based on placement in class-level tree	GCA_905612265.1, s__LS-NOB sp905612265, 95.0, 81.79, 0.49; GCA_014382285.1, s__LS-NOB sp014382285, 95.0, 80.72, 0.61; GCA_001542995.1, s__LS-NOB sp001542995, 95.0, 79.36, 0.51; GCA_002786505.1, s__LS-NOB sp002786505, 95.0, 78.72, 0.43; GCA_018653085.1, s__LS-NOB sp018653085, 95.0, 78.02, 0.46; GCA_002705185.1, s__LS-NOB sp002705185, 95.0, 77.71, 0.27; GCA_003545625.1, s__LS-NOB sp003545625, 95.0,…	59.69	11	0.95271	Genome not assigned to closest species as it falls outside its pre-defined ANI radius	GTDB-Tk v2.1.0	k__Bacteria (UID3187)	2258	188	117	67	117	3	1	0	0	78.49	2.99	33.33
OceanDNA-b21195	OceanDNA-b21195	PRJDB11811	SAMD00361268	NA	NA	NA	NA	NA	Nishimura, Y., & Yoshizawa, S. (2022). The OceanDNA MAG catalog contains over 50,000 prokaryotic genomes originated from various marine environments. Scientific Data, 9(1), 305. https://doi.org/10.1038/s41597-022-01392-5	NA	d__Bacteria;p__Nitrospinota;c__Nitrospinia;o__Nitrospinales;f__Nitrospinaceae;g__LS-NOB;s__LS-NOB sp003545625	GCA_003545625.1	95	d__Bacteria;p__Nitrospinota;c__Nitrospinia;o__Nitrospinales;f__Nitrospinaceae;g__LS-NOB;s__LS-NOB sp003545625	98.66	0.8	GCA_003545625.1	95	d__Bacteria;p__Nitrospinota;c__Nitrospinia;o__Nitrospinales;f__Nitrospinaceae;g__LS-NOB;s__LS-NOB sp003545625	98.66	0.8	d__Bacteria;p__Nitrospinota;c__Nitrospinia;o__Nitrospinales;f__Nitrospinaceae;g__LS-NOB;s__	taxonomic classification defined by topology and ANI	topological placement and ANI have congruent species assignments	GCA_018653085.1, s__LS-NOB sp018653085, 95.0, 87.11, 0.9; GCA_001542995.1, s__LS-NOB sp001542995, 95.0, 82.29, 0.81; GCA_018673915.1, s__LS-NOB sp018673915, 95.0, 80.59, 0.76; GCA_014382285.1, s__LS-NOB sp014382285, 95.0, 80.47, 0.71; GCA_002786505.1, s__LS-NOB sp002786505, 95.0, 79.77, 0.56; GCA_018664975.1, s__LS-NOB sp018664975, 95.0, 79.6, 0.6; GCA_002454045.1, s__LS-NOB sp002454045, 95.0, 79…	88.88	11	N/A	N/A	GTDB-Tk v2.1.0	k__Bacteria (UID3187)	2258	188	117	13	175	0	0	0	0	90.97	0	0	South Pacific Ocean	water	82.05	168.01	100
OceanDNA-b21170	OceanDNA-b21170	PRJDB11811	SAMD00361243	NA	NA	NA	NA	NA	Nishimura, Y., & Yoshizawa, S. (2022). The OceanDNA MAG catalog contains over 50,000 prokaryotic genomes originated from various marine environments. Scientific Data, 9(1), 305. https://doi.org/10.1038/s41597-022-01392-5	NA	d__Bacteria;p__Nitrospinota;c__Nitrospinia;o__Nitrospinales;f__Nitrospinaceae;g__LS-NOB;s__LS-NOB sp009873635	GCA_009873635.1	95	d__Bacteria;p__Nitrospinota;c__Nitrospinia;o__Nitrospinales;f__Nitrospinaceae;g__LS-NOB;s__LS-NOB sp009873635	98.97	0.97	GCA_009873635.1	95	d__Bacteria;p__Nitrospinota;c__Nitrospinia;o__Nitrospinales;f__Nitrospinaceae;g__LS-NOB;s__LS-NOB sp009873635	98.97	0.97	d__Bacteria;p__Nitrospinota;c__Nitrospinia;o__Nitrospinales;f__Nitrospinaceae;g__LS-NOB;s__	taxonomic classification defined by topology and ANI	topological placement and ANI have congruent species assignments	GCA_014382285.1, s__LS-NOB sp014382285, 95.0, 79.6, 0.68; GCA_001542995.1, s__LS-NOB sp001542995, 95.0, 78.47, 0.59; GCA_905612265.1, s__LS-NOB sp905612265, 95.0, 78.46, 0.41; GCA_002786505.1, s__LS-NOB sp002786505, 95.0, 78.23, 0.43; GCA_018653085.1, s__LS-NOB sp018653085, 95.0, 77.74, 0.48; GCA_003545625.1, s__LS-NOB sp003545625, 95.0, 77.57, 0.35; GCA_002705185.1, s__LS-NOB sp002705185, 95.0, …	84.35	11	N/A	N/A	GTDB-Tk v2.1.0	k__Bacteria (UID3187)	2258	188	117	15	168	5	0	0	0	92.68	2.85	20
OceanDNA-b21179	OceanDNA-b21179	PRJDB11811	SAMD00361252	NA	NA	NA	NA	NA	Nishimura, Y., & Yoshizawa, S. (2022). The OceanDNA MAG catalog contains over 50,000 prokaryotic genomes originated from various marine environments. Scientific Data, 9(1), 305. https://doi.org/10.1038/s41597-022-01392-5	NA	d__Bacteria;p__Nitrospinota;c__Nitrospinia;o__Nitrospinales;f__Nitrospinaceae;g__LS-NOB;s__LS-NOB sp002705185	GCA_002705185.1	95	d__Bacteria;p__Nitrospinota;c__Nitrospinia;o__Nitrospinales;f__Nitrospinaceae;g__LS-NOB;s__LS-NOB sp002705185	99.06	0.83	GCA_002705185.1	95	d__Bacteria;p__Nitrospinota;c__Nitrospinia;o__Nitrospinales;f__Nitrospinaceae;g__LS-NOB;s__LS-NOB sp002705185	99.06	0.83	d__Bacteria;p__Nitrospinota;c__Nitrospinia;o__Nitrospinales;f__Nitrospinaceae;g__LS-NOB;s__	taxonomic classification defined by topology and ANI	topological placement and ANI have congruent species assignments	GCA_014382285.1, s__LS-NOB sp014382285, 95.0, 80.19, 0.64; GCA_905612265.1, s__LS-NOB sp905612265, 95.0, 79.3, 0.45; GCA_001542995.1, s__LS-NOB sp001542995, 95.0, 78.32, 0.5; GCA_002786505.1, s__LS-NOB sp002786505, 95.0, 78.21, 0.34; GCA_009873635.1, s__LS-NOB sp009873635, 95.0, 77.69, 0.38; GCA_018653085.1, s__LS-NOB sp018653085, 95.0, 77.21, 0.35; GCA_003545625.1, s__LS-NOB sp003545625, 95.0, 7…	84.03	11	N/A	N/A	GTDB-Tk v2.1.0	k__Bacteria (UID3187)	2258	188	117	20	163	5	0	0	0	88.43	2.99	20
OceanDNA-b21215	OceanDNA-b21215	PRJDB11811	SAMD00361288	NA	NA	NA	NA	NA	Nishimura, Y., & Yoshizawa, S. (2022). The OceanDNA MAG catalog contains over 50,000 prokaryotic genomes originated from various marine environments. Scientific Data, 9(1), 305. https://doi.org/10.1038/s41597-022-01392-5	NA	d__Bacteria;p__Nitrospinota;c__Nitrospinia;o__Nitrospinales;f__Nitrospinaceae;g__Nitromaritima;s__Nitromaritima sp905182935	GCA_905182935.1	95	d__Bacteria;p__Nitrospinota;c__Nitrospinia;o__Nitrospinales;f__Nitrospinaceae;g__Nitromaritima;s__Nitromaritima sp905182935	98.79	0.85	GCA_905182935.1	95	d__Bacteria;p__Nitrospinota;c__Nitrospinia;o__Nitrospinales;f__Nitrospinaceae;g__Nitromaritima;s__Nitromaritima sp905182935	98.79	0.85	d__Bacteria;p__Nitrospinota;c__Nitrospinia;o__Nitrospinales;f__Nitrospinaceae;g__Nitromaritima;s__	taxonomic classification defined by topology and ANI	topological placement and ANI have congruent species assignments	GCA_018647025.1, s__Nitromaritima sp018647025, 95.0, 77.95, 0.34; GCA_000372225.1, s__Nitromaritima sp000372225, 95.0, 77.85, 0.24; GCA_018697205.1, s__Nitromaritima sp018697205, 95.0, 77.58, 0.32; GCA_003451695.1, s__Nitromaritima sp003451695, 95.0, 76.13, 0.11; GCA_002731985.1, s__Nitromaritima sp002731985, 95.0, 75.61, 0.1	88.86	11	N/A	N/A	GTDB-Tk v2.1.0	k__Bacteria (UID3187)	2258	188	117	7	175	6	0	0	0	94.02	4.27	33.33	Arctic Ocean	water	75.235	-150.069	79
OceanDNA-b21346	OceanDNA-b21346	PRJDB11811	SAMD00361419	NA	NA	NA	NA	NA	Nishimura, Y., & Yoshizawa, S. (2022). The OceanDNA MAG catalog contains over 50,000 prokaryotic genomes originated from various marine environments. Scientific Data, 9(1), 305. https://doi.org/10.1038/s41597-022-01392-5	NA	d__Bacteria;p__Nitrospinota;c__Nitrospinia;o__Nitrospinales;f__Nitrospinaceae;g__UBA8687;s__UBA8687 sp002697825	GCA_002697825.1	95	d__Bacteria;p__Nitrospinota;c__Nitrospinia;o__Nitrospinales;f__Nitrospinaceae;g__UBA8687;s__UBA8687 sp002697825	98.17	0.71	GCA_002697825.1	95	d__Bacteria;p__Nitrospinota;c__Nitrospinia;o__Nitrospinales;f__Nitrospinaceae;g__UBA8687;s__UBA8687 sp002697825	98.17	0.71	d__Bacteria;p__Nitrospinota;c__Nitrospinia;o__Nitrospinales;f__Nitrospinaceae;g__UBA8687;s__	taxonomic classification defined by topology and ANI	topological placement and ANI have congruent species assignments	GCA_002721515.1, s__UBA8687 sp002721515, 95.0, 81.33, 0.53; GCA_016763735.1, s__UBA8687 sp016763735, 95.0, 77.61, 0.23; GCA_018665625.1, s__UBA8687 sp018665625, 95.0, 77.44, 0.38; GCA_009873655.1, s__UBA8687 sp009873655, 95.0, 77.26, 0.34; GCA_013349585.1, s__UBA8687 sp013349585, 95.0, 77.25, 0.28	80.2	11	N/A	N/A	GTDB-Tk v2.1.0	k__Bacteria (UID3187)	2258	188	117	23	160	5	0	0	0	90.13	3.42	20	Mediterranean Sea	water	37.3536	-0.286194	60
GEM_3300020338_10	3300020338_10	PRJEB7988	SAMEA2623295	NA	NA	NA	Gp0117202	3300020338_10	Nayfach, S., Roux, S., Seshadri, R., Udwary, D., Varghese, N., Schulz, F., Wu, D., Paez-Espino, D., Chen, I.-M., Huntemann, M., Palaniappan, K., Ladau, J., Mukherjee, S., Reddy, T. B. K., Nielsen, T., Kirton, E., Faria, J. P., Edirisinghe, J. N., Henry, C. S., ‚ Eloe-Fadrosh, E. A. (2021). A genomic catalog of Earth's microbiomes. Nature Biotechnology, 39(4), 499‚ 509. https://doi.org/10.1038/s41…	NA	d__Bacteria;p__Nitrospinota;c__UBA9942;o__SZUA-224;f__;g__;s__	N/A	N/A	N/A	N/A	N/A	N/A	N/A	N/A	N/A	N/A	d__Bacteria;p__Nitrospinota;c__UBA9942;o__SZUA-224;f__;g__;s__	taxonomic novelty determined using RED	classification based on placement in class-level tree	N/A	85.44	11	0.556972	N/A	GTDB-Tk v2.1.0	k__Bacteria (UID3187)	2258	188	117	12	172	4	0	0	0	92.79	2.31	25	North Pacific Ocean	deep chlorophyll maximum layer	14.2016	-116.696	40
OceanDNA-b21258	OceanDNA-b21258	PRJDB11811	SAMD00361331	NA	NA	NA	NA	NA	Nishimura, Y., & Yoshizawa, S. (2022). The OceanDNA MAG catalog contains over 50,000 prokaryotic genomes originated from various marine environments. Scientific Data, 9(1), 305. https://doi.org/10.1038/s41597-022-01392-5	NA	d__Bacteria;p__Nitrospinota;c__Nitrospinia;o__Nitrospinales;f__Nitrospinaceae;g__Nitromaritima;s__	N/A	N/A	N/A	N/A	N/A	GCA_018697205.1	95	d__Bacteria;p__Nitrospinota;c__Nitrospinia;o__Nitrospinales;f__Nitrospinaceae;g__Nitromaritima;s__Nitromaritima sp018697205	81.74	0.75	d__Bacteria;p__Nitrospinota;c__Nitrospinia;o__Nitrospinales;f__Nitrospinaceae;g__Nitromaritima;s__	taxonomic classification defined by topology and ANI	classification based on placement in class-level tree	GCA_000372225.1, s__Nitromaritima sp000372225, 95.0, 84.19, 0.63; GCA_018647025.1, s__Nitromaritima sp018647025, 95.0, 80.33, 0.49; GCA_905182935.1, s__Nitromaritima sp905182935, 95.0, 77.03, 0.23; GCA_002731985.1, s__Nitromaritima sp002731985, 95.0, 76.22, 0.12; GCA_003451695.1, s__Nitromaritima sp003451695, 95.0, 76.14, 0.12	71.9	11	0.957101	Genome not assigned to closest species as it falls outside its pre-defined ANI radius	GTDB-Tk v2.1.0	k__Bacteria (UID3187)	2258	188	117	33	148	7	0	0	0	78.84	2.37	71.43
OceanDNA-b21259	OceanDNA-b21259	PRJDB11811	SAMD00361332	NA	NA	NA	NA	NA	Nishimura, Y., & Yoshizawa, S. (2022). The OceanDNA MAG catalog contains over 50,000 prokaryotic genomes originated from various marine environments. Scientific Data, 9(1), 305. https://doi.org/10.1038/s41597-022-01392-5	NA	d__Bacteria;p__Nitrospinota;c__Nitrospinia;o__Nitrospinales;f__Nitrospinaceae;g__Nitromaritima;s__	N/A	N/A	N/A	N/A	N/A	GCA_000372225.1	95	d__Bacteria;p__Nitrospinota;c__Nitrospinia;o__Nitrospinales;f__Nitrospinaceae;g__Nitromaritima;s__Nitromaritima sp000372225	92.94	0.77	d__Bacteria;p__Nitrospinota;c__Nitrospinia;o__Nitrospinales;f__Nitrospinaceae;g__Nitromaritima;s__	taxonomic classification defined by topology and ANI	classification based on placement in class-level tree	GCA_018647025.1, s__Nitromaritima sp018647025, 95.0, 82.14, 0.62; GCA_018697205.1, s__Nitromaritima sp018697205, 95.0, 80.88, 0.85; GCA_905182935.1, s__Nitromaritima sp905182935, 95.0, 77.83, 0.31; GCA_002731985.1, s__Nitromaritima sp002731985, 95.0, 76.9, 0.18; GCA_003451695.1, s__Nitromaritima sp003451695, 95.0, 76.14, 0.14	59	11	0.976687	Genome not assigned to closest species as it falls outside its pre-defined ANI radius	GTDB-Tk v2.1.0	k__Bacteria (UID3187)	2258	188	117	65	121	2	0	0	0	63.37	0.85	0
OceanDNA-b21261	OceanDNA-b21261	PRJDB11811	SAMD00361334	NA	NA	NA	NA	NA	Nishimura, Y., & Yoshizawa, S. (2022). The OceanDNA MAG catalog contains over 50,000 prokaryotic genomes originated from various marine environments. Scientific Data, 9(1), 305. https://doi.org/10.1038/s41597-022-01392-5	NA	d__Bacteria;p__Nitrospinota;c__Nitrospinia;o__Nitrospinales;f__Nitrospinaceae;g__Nitromaritima;s__	N/A	N/A	N/A	N/A	N/A	GCA_000372225.1	95	d__Bacteria;p__Nitrospinota;c__Nitrospinia;o__Nitrospinales;f__Nitrospinaceae;g__Nitromaritima;s__Nitromaritima sp000372225	93.67	0.72	d__Bacteria;p__Nitrospinota;c__Nitrospinia;o__Nitrospinales;f__Nitrospinaceae;g__Nitromaritima;s__	taxonomic classification defined by topology and ANI	classification based on placement in class-level tree	GCA_018647025.1, s__Nitromaritima sp018647025, 95.0, 82.24, 0.56; GCA_018697205.1, s__Nitromaritima sp018697205, 95.0, 80.18, 0.66; GCA_905182935.1, s__Nitromaritima sp905182935, 95.0, 77.3, 0.24; GCA_002731985.1, s__Nitromaritima sp002731985, 95.0, 76.59, 0.15; GCA_003451695.1, s__Nitromaritima sp003451695, 95.0, 76.58, 0.14	76.13	11	0.979747	Genome not assigned to closest species as it falls outside its pre-defined ANI radius	GTDB-Tk v2.1.0	k__Bacteria (UID3187)	2258	188	117	29	150	9	0	0	0	88.33	5.89	55.56
OceanDNA-b21284	OceanDNA-b21284	PRJDB11811	SAMD00361357	NA	NA	NA	NA	NA	Nishimura, Y., & Yoshizawa, S. (2022). The OceanDNA MAG catalog contains over 50,000 prokaryotic genomes originated from various marine environments. Scientific Data, 9(1), 305. https://doi.org/10.1038/s41597-022-01392-5	NA	d__Bacteria;p__Nitrospinota;c__Nitrospinia;o__Nitrospinales;f__Nitrospinaceae;g__Nitromaritima;s__	N/A	N/A	N/A	N/A	N/A	GCA_000372225.1	95	d__Bacteria;p__Nitrospinota;c__Nitrospinia;o__Nitrospinales;f__Nitrospinaceae;g__Nitromaritima;s__Nitromaritima sp000372225	90.09	0.66	d__Bacteria;p__Nitrospinota;c__Nitrospinia;o__Nitrospinales;f__Nitrospinaceae;g__Nitromaritima;s__	taxonomic classification defined by topology and ANI	classification based on placement in class-level tree	GCA_018647025.1, s__Nitromaritima sp018647025, 95.0, 80.72, 0.53; GCA_018697205.1, s__Nitromaritima sp018697205, 95.0, 79.63, 0.63; GCA_905182935.1, s__Nitromaritima sp905182935, 95.0, 77.14, 0.26; GCA_002731985.1, s__Nitromaritima sp002731985, 95.0, 76.51, 0.13; GCA_003451695.1, s__Nitromaritima sp003451695, 95.0, 76.34, 0.13	70.57	11	0.979905	Genome not assigned to closest species as it falls outside its pre-defined ANI radius	GTDB-Tk v2.1.0	k__Bacteria (UID3187)	2258	188	117	49	134	5	0	0	0	77.9	2.07	40
GEM_3300024259_23	3300024259_23	PRJNA468242	SAMN09201573	NA	NA	NA	Gp0272240	3300024259_23	Nayfach, S., Roux, S., Seshadri, R., Udwary, D., Varghese, N., Schulz, F., Wu, D., Paez-Espino, D., Chen, I.-M., Huntemann, M., Palaniappan, K., Ladau, J., Mukherjee, S., Reddy, T. B. K., Nielsen, T., Kirton, E., Faria, J. P., Edirisinghe, J. N., Henry, C. S., ‚ Eloe-Fadrosh, E. A. (2021). A genomic catalog of Earth's microbiomes. Nature Biotechnology, 39(4), 499‚ 509. https://doi.org/10.1038/s41…	NA	d__Bacteria;p__Nitrospinota;c__UBA9942;o__;f__;g__;s__	N/A	N/A	N/A	N/A	N/A	N/A	N/A	N/A	N/A	N/A	d__Bacteria;p__Nitrospinota;c__UBA9942;o__;f__;g__;s__	taxonomic novelty determined using RED	classification based on placement in class-level tree	N/A	94.28	11	0.521037	N/A	GTDB-Tk v2.1.0	k__Bacteria (UID3187)	2258	188	117	6	180	2	0	0	0	95.68	1.71	0	Saanich Inlet	inlet seawater	48.5847	-123.501	200
OceanDNA-b21309	OceanDNA-b21309	PRJDB11811	SAMD00361382	NA	NA	NA	NA	NA	Nishimura, Y., & Yoshizawa, S. (2022). The OceanDNA MAG catalog contains over 50,000 prokaryotic genomes originated from various marine environments. Scientific Data, 9(1), 305. https://doi.org/10.1038/s41597-022-01392-5	NA	d__Bacteria;p__Nitrospinota;c__Nitrospinia;o__Nitrospinales;f__Nitrospinaceae;g__Nitromaritima;s__Nitromaritima sp002731985	GCA_002731985.1	95	d__Bacteria;p__Nitrospinota;c__Nitrospinia;o__Nitrospinales;f__Nitrospinaceae;g__Nitromaritima;s__Nitromaritima sp002731985	99.12	0.8	GCA_002731985.1	95	d__Bacteria;p__Nitrospinota;c__Nitrospinia;o__Nitrospinales;f__Nitrospinaceae;g__Nitromaritima;s__Nitromaritima sp002731985	99.12	0.8	d__Bacteria;p__Nitrospinota;c__Nitrospinia;o__Nitrospinales;f__Nitrospinaceae;g__Nitromaritima;s__	taxonomic classification defined by topology and ANI	topological placement and ANI have congruent species assignments	GCA_003451695.1, s__Nitromaritima sp003451695, 95.0, 83.76, 0.75; GCA_000372225.1, s__Nitromaritima sp000372225, 95.0, 77.04, 0.11; GCA_018647025.1, s__Nitromaritima sp018647025, 95.0, 76.07, 0.1; GCA_905182935.1, s__Nitromaritima sp905182935, 95.0, 76.06, 0.1; GCA_018697205.1, s__Nitromaritima sp018697205, 95.0, 75.98, 0.09	89.34	11	N/A	N/A	GTDB-Tk v2.1.0	k__Bacteria (UID3187)	2258	188	117	7	175	6	0	0	0	94.82	4.27	16.67
NC_54_26	NC_groundwater_1032_Pr1_S-0.65um_54_26	PRJNA640378	SAMN15435671	GCA_016200345.1	NA	NA	NA	NA	He, C., Keren, R., Whittaker, M., Farag, I. F., Doudna, J., Cate, J. H. D., & Banfield, J. (2020). Huge and variable diversity of episymbiotic CPR bacteria and DPANN archaea in groundwater ecosystems. BioRxiv. https://doi.org/https://doi.org/10.1101/2020.05.14.094862	NA	d__Bacteria;p__Nitrospinota;c__UBA7883;o__JACRGQ01;f__JACRGQ01;g__JACQEX01;s__JACQEX01 sp016200345	GCA_016200345.1	95	d__Bacteria;p__Nitrospinota;c__UBA7883;o__JACRGQ01;f__JACRGQ01;g__JACQEX01;s__JACQEX01 sp016200345	100	0.99	GCA_016200345.1	95	d__Bacteria;p__Nitrospinota;c__UBA7883;o__JACRGQ01;f__JACRGQ01;g__JACQEX01;s__JACQEX01 sp016200345	100	0.99	d__Bacteria;p__Nitrospinota;c__UBA7883;o__JACRGQ01;f__JACRGQ01;g__JACQEX01;s__	taxonomic classification defined by topology and ANI	topological placement and ANI have congruent species assignments	GCA_016194375.1, s__JACQEX01 sp016194375, 95.0, 77.42, 0.26	90.27	11	N/A	N/A	GTDB-Tk v2.1.0	k__Bacteria (UID3187)	2258	188	117	14	171	3	0	0	0	90.31	2.56	33.33	Calistoga, Caifornia, USA	groundwater	38.6684	-122.588	<100m
OceanDNA-b21323	OceanDNA-b21323	PRJDB11811	SAMD00361396	NA	NA	NA	NA	NA	Nishimura, Y., & Yoshizawa, S. (2022). The OceanDNA MAG catalog contains over 50,000 prokaryotic genomes originated from various marine environments. Scientific Data, 9(1), 305. https://doi.org/10.1038/s41597-022-01392-5	NA	d__Bacteria;p__Nitrospinota;c__Nitrospinia;o__Nitrospinales;f__Nitrospinaceae;g__UBA8687;s__	N/A	N/A	N/A	N/A	N/A	GCA_009873655.1	95	d__Bacteria;p__Nitrospinota;c__Nitrospinia;o__Nitrospinales;f__Nitrospinaceae;g__UBA8687;s__UBA8687 sp009873655	78.7	0.66	d__Bacteria;p__Nitrospinota;c__Nitrospinia;o__Nitrospinales;f__Nitrospinaceae;g__UBA8687;s__	taxonomic classification defined by topology and ANI	classification based on placement in class-level tree	GCA_002697825.1, s__UBA8687 sp002697825, 95.0, 78.75, 0.38; GCA_018665625.1, s__UBA8687 sp018665625, 95.0, 78.64, 0.5; GCA_013349585.1, s__UBA8687 sp013349585, 95.0, 78.41, 0.51; GCA_016763735.1, s__UBA8687 sp016763735, 95.0, 78.17, 0.34; GCA_002721515.1, s__UBA8687 sp002721515, 95.0, 77.4, 0.34	71.56	11	0.951596	Genome not assigned to closest species as it falls outside its pre-defined ANI radius	GTDB-Tk v2.1.0	k__Bacteria (UID3187)	2258	188	117	37	144	7	0	0	0	80.16	3.68	71.43
OceanDNA-b21326	OceanDNA-b21326	PRJDB11811	SAMD00361399	NA	NA	NA	NA	NA	Nishimura, Y., & Yoshizawa, S. (2022). The OceanDNA MAG catalog contains over 50,000 prokaryotic genomes originated from various marine environments. Scientific Data, 9(1), 305. https://doi.org/10.1038/s41597-022-01392-5	NA	d__Bacteria;p__Nitrospinota;c__Nitrospinia;o__Nitrospinales;f__Nitrospinaceae;g__UBA8687;s__	N/A	N/A	N/A	N/A	N/A	GCA_009873655.1	95	d__Bacteria;p__Nitrospinota;c__Nitrospinia;o__Nitrospinales;f__Nitrospinaceae;g__UBA8687;s__UBA8687 sp009873655	78.19	0.61	d__Bacteria;p__Nitrospinota;c__Nitrospinia;o__Nitrospinales;f__Nitrospinaceae;g__UBA8687;s__	taxonomic classification defined by topology and ANI	classification based on placement in class-level tree	GCA_002697825.1, s__UBA8687 sp002697825, 95.0, 79.28, 0.29; GCA_013349585.1, s__UBA8687 sp013349585, 95.0, 78.22, 0.43; GCA_016763735.1, s__UBA8687 sp016763735, 95.0, 78.05, 0.25; GCA_002721515.1, s__UBA8687 sp002721515, 95.0, 78.04, 0.22; GCA_018665625.1, s__UBA8687 sp018665625, 95.0, 77.77, 0.59	50.4	11	0.952322	Genome not assigned to closest species as it falls outside its pre-defined ANI radius	GTDB-Tk v2.1.0	k__Bacteria (UID3187)	2258	188	117	69	114	4	1	0	0	62.95	2.26	42.86
OceanDNA-b21328	OceanDNA-b21328	PRJDB11811	SAMD00361401	NA	NA	NA	NA	NA	Nishimura, Y., & Yoshizawa, S. (2022). The OceanDNA MAG catalog contains over 50,000 prokaryotic genomes originated from various marine environments. Scientific Data, 9(1), 305. https://doi.org/10.1038/s41597-022-01392-5	NA	d__Bacteria;p__Nitrospinota;c__Nitrospinia;o__Nitrospinales;f__Nitrospinaceae;g__UBA8687;s__UBA8687 sp009873655	GCA_009873655.1	95	d__Bacteria;p__Nitrospinota;c__Nitrospinia;o__Nitrospinales;f__Nitrospinaceae;g__UBA8687;s__UBA8687 sp009873655	99.46	0.94	GCA_009873655.1	95	d__Bacteria;p__Nitrospinota;c__Nitrospinia;o__Nitrospinales;f__Nitrospinaceae;g__UBA8687;s__UBA8687 sp009873655	99.46	0.94	d__Bacteria;p__Nitrospinota;c__Nitrospinia;o__Nitrospinales;f__Nitrospinaceae;g__UBA8687;s__	taxonomic classification defined by topology and ANI	topological placement and ANI have congruent species assignments	GCA_016763735.1, s__UBA8687 sp016763735, 95.0, 78.19, 0.31; GCA_018665625.1, s__UBA8687 sp018665625, 95.0, 77.79, 0.4; GCA_013349585.1, s__UBA8687 sp013349585, 95.0, 77.75, 0.36; GCA_002697825.1, s__UBA8687 sp002697825, 95.0, 77.1, 0.24; GCA_002721515.1, s__UBA8687 sp002721515, 95.0, 76.77, 0.2	87.11	11	N/A	N/A	GTDB-Tk v2.1.0	k__Bacteria (UID3187)	2258	188	117	14	168	5	1	0	0	91.3	4.7	12.5
OceanDNA-b21342	OceanDNA-b21342	PRJDB11811	SAMD00361415	NA	NA	NA	NA	NA	Nishimura, Y., & Yoshizawa, S. (2022). The OceanDNA MAG catalog contains over 50,000 prokaryotic genomes originated from various marine environments. Scientific Data, 9(1), 305. https://doi.org/10.1038/s41597-022-01392-5	NA	d__Bacteria;p__Nitrospinota;c__Nitrospinia;o__Nitrospinales;f__Nitrospinaceae;g__UBA8687;s__	N/A	N/A	N/A	N/A	N/A	GCA_013349585.1	95	d__Bacteria;p__Nitrospinota;c__Nitrospinia;o__Nitrospinales;f__Nitrospinaceae;g__UBA8687;s__UBA8687 sp013349585	88.76	0.69	d__Bacteria;p__Nitrospinota;c__Nitrospinia;o__Nitrospinales;f__Nitrospinaceae;g__UBA8687;s__	taxonomic classification defined by topology and ANI	classification based on placement in class-level tree	GCA_016763735.1, s__UBA8687 sp016763735, 95.0, 89.38, 0.42; GCA_018665625.1, s__UBA8687 sp018665625, 95.0, 79.11, 0.56; GCA_009873655.1, s__UBA8687 sp009873655, 95.0, 77.89, 0.48; GCA_002697825.1, s__UBA8687 sp002697825, 95.0, 77.4, 0.26; GCA_002721515.1, s__UBA8687 sp002721515, 95.0, 77.19, 0.19	76.81	11	0.972568	Genome not assigned to closest species as it falls outside its pre-defined ANI radius	GTDB-Tk v2.1.0	k__Bacteria (UID3187)	2258	188	117	34	147	6	1	0	0	79.04	3.15	22.22
OceanDNA-b21343	OceanDNA-b21343	PRJDB11811	SAMD00361416	NA	NA	NA	NA	NA	Nishimura, Y., & Yoshizawa, S. (2022). The OceanDNA MAG catalog contains over 50,000 prokaryotic genomes originated from various marine environments. Scientific Data, 9(1), 305. https://doi.org/10.1038/s41597-022-01392-5	NA	d__Bacteria;p__Nitrospinota;c__Nitrospinia;o__Nitrospinales;f__Nitrospinaceae;g__UBA8687;s__UBA8687 sp013349585	GCA_013349585.1	95	d__Bacteria;p__Nitrospinota;c__Nitrospinia;o__Nitrospinales;f__Nitrospinaceae;g__UBA8687;s__UBA8687 sp013349585	99.85	0.87	GCA_013349585.1	95	d__Bacteria;p__Nitrospinota;c__Nitrospinia;o__Nitrospinales;f__Nitrospinaceae;g__UBA8687;s__UBA8687 sp013349585	99.85	0.87	d__Bacteria;p__Nitrospinota;c__Nitrospinia;o__Nitrospinales;f__Nitrospinaceae;g__UBA8687;s__	taxonomic classification defined by topology and ANI	topological placement and ANI have congruent species assignments	GCA_016763735.1, s__UBA8687 sp016763735, 95.0, 89.9, 0.62; GCA_018665625.1, s__UBA8687 sp018665625, 95.0, 78.75, 0.42; GCA_009873655.1, s__UBA8687 sp009873655, 95.0, 77.69, 0.4; GCA_002697825.1, s__UBA8687 sp002697825, 95.0, 77.15, 0.27; GCA_002721515.1, s__UBA8687 sp002721515, 95.0, 76.7, 0.25	87.99	11	N/A	N/A	GTDB-Tk v2.1.0	k__Bacteria (UID3187)	2258	188	117	9	172	7	0	0	0	93.11	4.7	14.29
NC_56_23	NC_groundwater_1503_Pr4_B-0.1um_56_23	PRJNA640378	SAMN15436150	GCA_016208975.1	NA	NA	NA	NA	He, C., Keren, R., Whittaker, M., Farag, I. F., Doudna, J., Cate, J. H. D., & Banfield, J. (2020). Huge and variable diversity of episymbiotic CPR bacteria and DPANN archaea in groundwater ecosystems. BioRxiv. https://doi.org/https://doi.org/10.1101/2020.05.14.094862	NA	d__Bacteria;p__Nitrospinota;c__UBA7883;o__UBA7883;f__JACRLM01;g__JACQXA01;s__JACQXA01 sp016208975	GCA_016208975.1	95	d__Bacteria;p__Nitrospinota;c__UBA7883;o__UBA7883;f__JACRLM01;g__JACQXA01;s__JACQXA01 sp016208975	100	1	GCA_016208975.1	95	d__Bacteria;p__Nitrospinota;c__UBA7883;o__UBA7883;f__JACRLM01;g__JACQXA01;s__JACQXA01 sp016208975	100	1	d__Bacteria;p__Nitrospinota;c__UBA7883;o__UBA7883;f__JACRLM01;g__;s__	taxonomic classification defined by topology and ANI	topological placement and ANI have congruent species assignments	N/A	95.71	11	N/A	N/A	GTDB-Tk v2.1.0	k__Bacteria (UID3187)	2258	188	117	1	182	5	0	0	0	99.15	3.59	0	Middletown, California, USA	groundwater	38.6913	-122.544	<100m
NC_57_61	NC_groundwater_1881_Pr3_B-0.1um_57_61	PRJNA640378	SAMN15436681	GCA_016235255.1	NA	NA	NA	NA	He, C., Keren, R., Whittaker, M., Farag, I. F., Doudna, J., Cate, J. H. D., & Banfield, J. (2020). Huge and variable diversity of episymbiotic CPR bacteria and DPANN archaea in groundwater ecosystems. BioRxiv. https://doi.org/https://doi.org/10.1101/2020.05.14.094862	NA	d__Bacteria;p__Nitrospinota;c__UBA7883;o__UBA7883;f__JACRLM01;g__JACRLM01;s__JACRLM01 sp016235255	GCA_016235255.1	95	d__Bacteria;p__Nitrospinota;c__UBA7883;o__UBA7883;f__JACRLM01;g__JACRLM01;s__JACRLM01 sp016235255	100	0.99	GCA_016235255.1	95	d__Bacteria;p__Nitrospinota;c__UBA7883;o__UBA7883;f__JACRLM01;g__JACRLM01;s__JACRLM01 sp016235255	100	0.99	d__Bacteria;p__Nitrospinota;c__UBA7883;o__UBA7883;f__JACRLM01;g__;s__	taxonomic classification defined by topology and ANI	topological placement and ANI have congruent species assignments	N/A	94.04	11	N/A	N/A	GTDB-Tk v2.1.0	k__Bacteria (UID3187)	2258	188	117	10	177	1	0	0	0	92.31	0.85	0	Middletown, California, USA	groundwater	38.7027	-122.519	<100m
OceanDNA-b21351	OceanDNA-b21351	PRJDB11811	SAMD00361424	NA	NA	NA	NA	NA	Nishimura, Y., & Yoshizawa, S. (2022). The OceanDNA MAG catalog contains over 50,000 prokaryotic genomes originated from various marine environments. Scientific Data, 9(1), 305. https://doi.org/10.1038/s41597-022-01392-5	NA	d__Bacteria;p__Nitrospinota;c__Nitrospinia;o__Nitrospinales;f__Nitrospinaceae;g__UBA8687;s__UBA8687 sp002721515	GCA_002721515.1	95	d__Bacteria;p__Nitrospinota;c__Nitrospinia;o__Nitrospinales;f__Nitrospinaceae;g__UBA8687;s__UBA8687 sp002721515	98.38	0.67	GCA_002721515.1	95	d__Bacteria;p__Nitrospinota;c__Nitrospinia;o__Nitrospinales;f__Nitrospinaceae;g__UBA8687;s__UBA8687 sp002721515	98.38	0.67	d__Bacteria;p__Nitrospinota;c__Nitrospinia;o__Nitrospinales;f__Nitrospinaceae;g__UBA8687;s__	taxonomic classification defined by topology and ANI	topological placement and ANI have congruent species assignments	GCA_002697825.1, s__UBA8687 sp002697825, 95.0, 81.3, 0.58; GCA_016763735.1, s__UBA8687 sp016763735, 95.0, 76.83, 0.12; GCA_018665625.1, s__UBA8687 sp018665625, 95.0, 76.63, 0.29; GCA_013349585.1, s__UBA8687 sp013349585, 95.0, 76.61, 0.23; GCA_009873655.1, s__UBA8687 sp009873655, 95.0, 76.54, 0.26	75.1	11	N/A	N/A	GTDB-Tk v2.1.0	k__Bacteria (UID3187)	2258	188	117	25	153	10	0	0	0	85	6.03	50
OceanDNA-b21355	OceanDNA-b21355	PRJDB11811	SAMD00361428	NA	NA	NA	NA	NA	Nishimura, Y., & Yoshizawa, S. (2022). The OceanDNA MAG catalog contains over 50,000 prokaryotic genomes originated from various marine environments. Scientific Data, 9(1), 305. https://doi.org/10.1038/s41597-022-01392-5	NA	d__Bacteria;p__Nitrospinota;c__UBA7883;o__UBA7883;f__UBA7883;g__UBA7883;s__UBA7883 sp002500605	GCA_002500605.1	95	d__Bacteria;p__Nitrospinota;c__UBA7883;o__UBA7883;f__UBA7883;g__UBA7883;s__UBA7883 sp002500605	99.95	0.97	GCA_002500605.1	95	d__Bacteria;p__Nitrospinota;c__UBA7883;o__UBA7883;f__UBA7883;g__UBA7883;s__UBA7883 sp002500605	99.95	0.97	d__Bacteria;p__Nitrospinota;c__UBA7883;o__UBA7883;f__UBA7883;g__;s__	taxonomic classification defined by topology and ANI	topological placement and ANI have congruent species assignments	N/A	89.77	11	N/A	N/A	GTDB-Tk v2.1.0	k__Bacteria (UID3187)	2258	188	117	16	170	1	1	0	0	91.4	1.2	0
OceanDNA-b21356	OceanDNA-b21356	PRJDB11811	SAMD00361429	NA	NA	NA	NA	NA	Nishimura, Y., & Yoshizawa, S. (2022). The OceanDNA MAG catalog contains over 50,000 prokaryotic genomes originated from various marine environments. Scientific Data, 9(1), 305. https://doi.org/10.1038/s41597-022-01392-5	NA	d__Bacteria;p__Nitrospinota;c__UBA9942;o__SZUA-224;f__;g__;s__	N/A	N/A	N/A	N/A	N/A	N/A	N/A	N/A	N/A	N/A	d__Bacteria;p__Nitrospinota;c__UBA9942;o__SZUA-224;f__;g__;s__	taxonomic novelty determined using RED	classification based on placement in class-level tree	N/A	83.96	11	0.553211	N/A	GTDB-Tk v2.1.0	k__Bacteria (UID3187)	2258	188	117	31	156	1	0	0	0	88.67	0.85	0
OceanDNA-b21357	OceanDNA-b21357	PRJDB11811	SAMD00361430	NA	NA	NA	NA	NA	Nishimura, Y., & Yoshizawa, S. (2022). The OceanDNA MAG catalog contains over 50,000 prokaryotic genomes originated from various marine environments. Scientific Data, 9(1), 305. https://doi.org/10.1038/s41597-022-01392-5	NA	d__Bacteria;p__Nitrospinota;c__UBA9942;o__SZUA-224;f__;g__;s__	N/A	N/A	N/A	N/A	N/A	N/A	N/A	N/A	N/A	N/A	d__Bacteria;p__Nitrospinota;c__UBA9942;o__SZUA-224;f__;g__;s__	taxonomic novelty determined using RED	classification based on placement in class-level tree	N/A	80.32	11	0.56081	N/A	GTDB-Tk v2.1.0	k__Bacteria (UID3187)	2258	188	117	28	154	6	0	0	0	89.61	2.74	33.33
OceanDNA-b21358	OceanDNA-b21358	PRJDB11811	SAMD00361431	NA	NA	NA	NA	NA	Nishimura, Y., & Yoshizawa, S. (2022). The OceanDNA MAG catalog contains over 50,000 prokaryotic genomes originated from various marine environments. Scientific Data, 9(1), 305. https://doi.org/10.1038/s41597-022-01392-5	NA	d__Bacteria;p__Nitrospinota;c__UBA9942;o__SZUA-224;f__;g__;s__	N/A	N/A	N/A	N/A	N/A	N/A	N/A	N/A	N/A	N/A	d__Bacteria;p__Nitrospinota;c__UBA9942;o__SZUA-224;f__;g__;s__	taxonomic novelty determined using RED	classification based on placement in class-level tree	N/A	53.79	11	0.56523	N/A	GTDB-Tk v2.1.0	k__Bacteria (UID203)	5449	104	58	56	47	1	0	0	0	64.12	1.72	0
OceanDNA-b21359	OceanDNA-b21359	PRJDB11811	SAMD00361432	NA	NA	NA	NA	NA	Nishimura, Y., & Yoshizawa, S. (2022). The OceanDNA MAG catalog contains over 50,000 prokaryotic genomes originated from various marine environments. Scientific Data, 9(1), 305. https://doi.org/10.1038/s41597-022-01392-5	NA	d__Bacteria;p__Nitrospinota;c__UBA9942;o__SZUA-224;f__;g__;s__	N/A	N/A	N/A	N/A	N/A	N/A	N/A	N/A	N/A	N/A	d__Bacteria;p__Nitrospinota;c__UBA9942;o__SZUA-224;f__;g__;s__	taxonomic novelty determined using RED	classification based on placement in class-level tree	N/A	69.74	11	0.552726	N/A	GTDB-Tk v2.1.0	k__Bacteria (UID3187)	2258	188	117	39	144	5	0	0	0	71.24	2.47	80
OceanDNA-b45262	OceanDNA-b45262	PRJDB11811	SAMD00385447	NA	NA	NA	NA	NA	Nishimura, Y., & Yoshizawa, S. (2022). The OceanDNA MAG catalog contains over 50,000 prokaryotic genomes originated from various marine environments. Scientific Data, 9(1), 305. https://doi.org/10.1038/s41597-022-01392-5	deposited as Nitrospinota, but classified differently by GTDB-Tk	d__Bacteria;p__UBA8248;c__UBA8248;o__JACPRG01;f__JACPRG01;g__;s__	N/A	N/A	N/A	N/A	N/A	GCA_016190025.1	95	d__Bacteria;p__UBA8248;c__UBA8248;o__JACPRG01;f__JACPRG01;g__JACPRG01;s__JACPRG01 sp016190025	78.42	0.31	d__Bacteria;p__UBA8248;c__UBA8248;o__JACPRG01;f__JACPRG01;g__;s__	taxonomic classification defined by topology and ANI	classification based on placement in class-level tree	N/A	75.83	11	0.82652	N/A	GTDB-Tk v2.1.0	NA	NA	NA	NA	NA	NA	NA	NA	NA	NA	NA	NA	NA
OceanDNA-b45263	OceanDNA-b45263	PRJDB11811	SAMD00385448	NA	NA	NA	NA	NA	Nishimura, Y., & Yoshizawa, S. (2022). The OceanDNA MAG catalog contains over 50,000 prokaryotic genomes originated from various marine environments. Scientific Data, 9(1), 305. https://doi.org/10.1038/s41597-022-01392-5	deposited as Nitrospinota, but classified differently by GTDB-Tk	d__Bacteria;p__UBA8248;c__UBA8248;o__JACPRG01;f__JACPRG01;g__;s__	N/A	N/A	N/A	N/A	N/A	GCA_016190025.1	95	d__Bacteria;p__UBA8248;c__UBA8248;o__JACPRG01;f__JACPRG01;g__JACPRG01;s__JACPRG01 sp016190025	77.85	0.24	d__Bacteria;p__UBA8248;c__UBA8248;o__JACPRG01;f__JACPRG01;g__;s__	taxonomic classification defined by topology and ANI	classification based on placement in class-level tree	N/A	75.6	11	0.841247	N/A	GTDB-Tk v2.1.0	NA	NA	NA	NA	NA	NA	NA	NA	NA	NA	NA	NA	NA
OceanDNA-b45264	OceanDNA-b45264	PRJDB11811	SAMD00385449	NA	NA	NA	NA	NA	Nishimura, Y., & Yoshizawa, S. (2022). The OceanDNA MAG catalog contains over 50,000 prokaryotic genomes originated from various marine environments. Scientific Data, 9(1), 305. https://doi.org/10.1038/s41597-022-01392-5	deposited as Nitrospinota, but classified differently by GTDB-Tk	d__Bacteria;p__UBA8248;c__UBA8248;o__JACPRG01;f__JACPRG01;g__JACPRG01;s__	N/A	N/A	N/A	N/A	N/A	GCA_016190025.1	95	d__Bacteria;p__UBA8248;c__UBA8248;o__JACPRG01;f__JACPRG01;g__JACPRG01;s__JACPRG01 sp016190025	78.33	0.31	d__Bacteria;p__UBA8248;c__UBA8248;o__JACPRG01;f__JACPRG01;g__JACPRG01;s__	taxonomic classification defined by topology and ANI	classification based on placement in class-level tree	N/A	71.82	11	0.850755	N/A	GTDB-Tk v2.1.0	NA	NA	NA	NA	NA	NA	NA	NA	NA	NA	NA	NA	NA
OceanDNA-b45265	OceanDNA-b45265	PRJDB11811	SAMD00385450	NA	NA	NA	NA	NA	Nishimura, Y., & Yoshizawa, S. (2022). The OceanDNA MAG catalog contains over 50,000 prokaryotic genomes originated from various marine environments. Scientific Data, 9(1), 305. https://doi.org/10.1038/s41597-022-01392-5	deposited as Nitrospinota, but classified differently by GTDB-Tk	d__Bacteria;p__UBA8248;c__UBA8248;o__JACPRG01;f__JACPRG01;g__;s__	N/A	N/A	N/A	N/A	N/A	GCA_016190025.1	95	d__Bacteria;p__UBA8248;c__UBA8248;o__JACPRG01;f__JACPRG01;g__JACPRG01;s__JACPRG01 sp016190025	76.07	0.01	d__Bacteria;p__UBA8248;c__UBA8248;o__JACPRG01;f__JACPRG01;g__;s__	taxonomic classification defined by topology and ANI	classification based on placement in class-level tree	N/A	73.75	11	0.795303	N/A	GTDB-Tk v2.1.0	NA	NA	NA	NA	NA	NA	NA	NA	NA	NA	NA	NA	NA
OceanDNA-b45269	OceanDNA-b45269	PRJDB11811	SAMD00385454	NA	NA	NA	NA	NA	Nishimura, Y., & Yoshizawa, S. (2022). The OceanDNA MAG catalog contains over 50,000 prokaryotic genomes originated from various marine environments. Scientific Data, 9(1), 305. https://doi.org/10.1038/s41597-022-01392-5	deposited as Nitrospinota, but classified differently by GTDB-Tk	d__Bacteria;p__UBA8248;c__UBA8248;o__UBA8248;f__UBA3496;g__UBA3496;s__	N/A	N/A	N/A	N/A	N/A	GCA_002377645.1	95	d__Bacteria;p__UBA8248;c__UBA8248;o__UBA8248;f__UBA3496;g__UBA3496;s__UBA3496 sp002377645	84.15	0.82	d__Bacteria;p__UBA8248;c__UBA8248;o__UBA8248;f__UBA3496;g__UBA3496;s__	taxonomic classification defined by topology and ANI	classification based on placement in class-level tree	N/A	88.3	11	0.932003	Genome not assigned to closest species as it falls outside its pre-defined ANI radius	GTDB-Tk v2.1.0	NA	NA	NA	NA	NA	NA	NA	NA	NA	NA	NA	NA	NA
OceanDNA-b45271	OceanDNA-b45271	PRJDB11811	SAMD00385456	NA	NA	NA	NA	NA	Nishimura, Y., & Yoshizawa, S. (2022). The OceanDNA MAG catalog contains over 50,000 prokaryotic genomes originated from various marine environments. Scientific Data, 9(1), 305. https://doi.org/10.1038/s41597-022-01392-5	deposited as Nitrospinota, but classified differently by GTDB-Tk	d__Bacteria;p__UBA8248;c__UBA8248;o__UBA8248;f__UBA3496;g__UBA3496;s__	N/A	N/A	N/A	N/A	N/A	GCA_002377645.1	95	d__Bacteria;p__UBA8248;c__UBA8248;o__UBA8248;f__UBA3496;g__UBA3496;s__UBA3496 sp002377645	88.56	0.87	d__Bacteria;p__UBA8248;c__UBA8248;o__UBA8248;f__UBA3496;g__UBA3496;s__	taxonomic classification defined by topology and ANI	classification based on placement in class-level tree	N/A	88.68	11	0.954942	Genome not assigned to closest species as it falls outside its pre-defined ANI radius	GTDB-Tk v2.1.0	NA	NA	NA	NA	NA	NA	NA	NA	NA	NA	NA	NA	NA
OceanDNA-b45275	OceanDNA-b45275	PRJDB11811	SAMD00385460	NA	NA	NA	NA	NA	Nishimura, Y., & Yoshizawa, S. (2022). The OceanDNA MAG catalog contains over 50,000 prokaryotic genomes originated from various marine environments. Scientific Data, 9(1), 305. https://doi.org/10.1038/s41597-022-01392-5	deposited as Nitrospinota, but classified differently by GTDB-Tk	d__Bacteria;p__UBA8248;c__UBA8248;o__UBA8248;f__UBA3496;g__UBA3496;s__	N/A	N/A	N/A	N/A	N/A	GCA_002377645.1	95	d__Bacteria;p__UBA8248;c__UBA8248;o__UBA8248;f__UBA3496;g__UBA3496;s__UBA3496 sp002377645	80.84	0.83	d__Bacteria;p__UBA8248;c__UBA8248;o__UBA8248;f__UBA3496;g__UBA3496;s__	taxonomic classification defined by topology and ANI	classification based on placement in class-level tree	N/A	50.3	11	0.928091	Genome not assigned to closest species as it falls outside its pre-defined ANI radius	GTDB-Tk v2.1.0	NA	NA	NA	NA	NA	NA	NA	NA	NA	NA	NA	NA	NA
OceanDNA-b45277	OceanDNA-b45277	PRJDB11811	SAMD00385462	NA	NA	NA	NA	NA	Nishimura, Y., & Yoshizawa, S. (2022). The OceanDNA MAG catalog contains over 50,000 prokaryotic genomes originated from various marine environments. Scientific Data, 9(1), 305. https://doi.org/10.1038/s41597-022-01392-5	deposited as Nitrospinota, but classified differently by GTDB-Tk	d__Bacteria;p__UBA8248;c__UBA8248;o__UBA8248;f__UBA3496;g__UBA3496;s__UBA3496 sp002377645	GCA_002377645.1	95	d__Bacteria;p__UBA8248;c__UBA8248;o__UBA8248;f__UBA3496;g__UBA3496;s__UBA3496 sp002377645	99.86	0.91	GCA_002377645.1	95	d__Bacteria;p__UBA8248;c__UBA8248;o__UBA8248;f__UBA3496;g__UBA3496;s__UBA3496 sp002377645	99.86	0.91	d__Bacteria;p__UBA8248;c__UBA8248;o__UBA8248;f__;g__;s__	taxonomic classification defined by topology and ANI	topological placement and ANI have congruent species assignments	N/A	89.87	11	N/A	N/A	GTDB-Tk v2.1.0	NA	NA	NA	NA	NA	NA	NA	NA	NA	NA	NA	NA	NA
OceanDNA-b45279	OceanDNA-b45279	PRJDB11811	SAMD00385464	NA	NA	NA	NA	NA	Nishimura, Y., & Yoshizawa, S. (2022). The OceanDNA MAG catalog contains over 50,000 prokaryotic genomes originated from various marine environments. Scientific Data, 9(1), 305. https://doi.org/10.1038/s41597-022-01392-5	deposited as Nitrospinota, but classified differently by GTDB-Tk	d__Bacteria;p__UBA8248;c__UBA8248;o__UBA8248;f__UBA8248;g__UBA8248;s__UBA8248 sp018669005	GCA_018669005.1	95	d__Bacteria;p__UBA8248;c__UBA8248;o__UBA8248;f__UBA8248;g__UBA8248;s__UBA8248 sp018669005	99.88	0.99	GCA_018669005.1	95	d__Bacteria;p__UBA8248;c__UBA8248;o__UBA8248;f__UBA8248;g__UBA8248;s__UBA8248 sp018669005	99.88	0.99	d__Bacteria;p__UBA8248;c__UBA8248;o__UBA8248;f__UBA8248;g__UBA8248;s__	taxonomic classification defined by topology and ANI	topological placement and ANI have congruent species assignments	GCA_002685755.1, s__UBA8248 sp002685755, 95.0, 77.67, 0.2	77.86	11	N/A	N/A	GTDB-Tk v2.1.0	NA	NA	NA	NA	NA	NA	NA	NA	NA	NA	NA	NA	NA
OceanDNA-b45284	OceanDNA-b45284	PRJDB11811	SAMD00385469	NA	NA	NA	NA	NA	Nishimura, Y., & Yoshizawa, S. (2022). The OceanDNA MAG catalog contains over 50,000 prokaryotic genomes originated from various marine environments. Scientific Data, 9(1), 305. https://doi.org/10.1038/s41597-022-01392-5	deposited as Nitrospinota, but classified differently by GTDB-Tk	d__Bacteria;p__UBA8248;c__UBA8248;o__UBA8248;f__UBA8248;g__UBA8248;s__	N/A	N/A	N/A	N/A	N/A	GCA_018669005.1	95	d__Bacteria;p__UBA8248;c__UBA8248;o__UBA8248;f__UBA8248;g__UBA8248;s__UBA8248 sp018669005	83	0.85	d__Bacteria;p__UBA8248;c__UBA8248;o__UBA8248;f__UBA8248;g__UBA8248;s__	taxonomic classification defined by topology and ANI	classification based on placement in class-level tree	GCA_002685755.1, s__UBA8248 sp002685755, 95.0, 78.14, 0.27	83.06	11	0.973278	Genome not assigned to closest species as it falls outside its pre-defined ANI radius	GTDB-Tk v2.1.0	NA	NA	NA	NA	NA	NA	NA	NA	NA	NA	NA	NA	NA
OceanDNA-b45287	OceanDNA-b45287	PRJDB11811	SAMD00385472	NA	NA	NA	NA	NA	Nishimura, Y., & Yoshizawa, S. (2022). The OceanDNA MAG catalog contains over 50,000 prokaryotic genomes originated from various marine environments. Scientific Data, 9(1), 305. https://doi.org/10.1038/s41597-022-01392-5	deposited as Nitrospinota, but classified differently by GTDB-Tk	d__Bacteria;p__UBA8248;c__UBA8248;o__UBA8248;f__UBA8248;g__;s__	N/A	N/A	N/A	N/A	N/A	N/A	N/A	N/A	N/A	N/A	d__Bacteria;p__UBA8248;c__UBA8248;o__UBA8248;f__UBA8248;g__;s__	taxonomic novelty determined using RED	classification based on placement in class-level tree	N/A	85.56	11	0.894451	N/A	GTDB-Tk v2.1.0	NA	NA	NA	NA	NA	NA	NA	NA	NA	NA	NA	NA	NA
OceanDNA-b45289	OceanDNA-b45289	PRJDB11811	SAMD00385474	NA	NA	NA	NA	NA	Nishimura, Y., & Yoshizawa, S. (2022). The OceanDNA MAG catalog contains over 50,000 prokaryotic genomes originated from various marine environments. Scientific Data, 9(1), 305. https://doi.org/10.1038/s41597-022-01392-5	deposited as Nitrospinota, but classified differently by GTDB-Tk	d__Bacteria;p__UBA8248;c__UBA8248;o__UBA8248;f__UBA8248;g__UBA8248;s__UBA8248 sp002685755	GCA_002685755.1	95	d__Bacteria;p__UBA8248;c__UBA8248;o__UBA8248;f__UBA8248;g__UBA8248;s__UBA8248 sp002685755	98.94	0.78	GCA_002685755.1	95	d__Bacteria;p__UBA8248;c__UBA8248;o__UBA8248;f__UBA8248;g__UBA8248;s__UBA8248 sp002685755	98.94	0.78	d__Bacteria;p__UBA8248;c__UBA8248;o__UBA8248;f__UBA8248;g__UBA8248;s__	taxonomic classification defined by topology and ANI	topological placement and ANI have congruent species assignments	GCA_018669005.1, s__UBA8248 sp018669005, 95.0, 77.82, 0.29	72.32	11	N/A	N/A	GTDB-Tk v2.1.0	NA	NA	NA	NA	NA	NA	NA	NA	NA	NA	NA	NA	NA
OS_PC_MetaGmb190	OS_PC_MetaG.mb.190	PRJNA627556	SAMN19298558	GCA_018830405.1	NA	NA	NA	NA	Mehrshad, M., Lopez-Fernandez, M., Sundh, J., Bell, E., Simone, D., Buck, M., Bernier-Latmani, R., Bertilsson, S., & Dopson, M. (2021). Energy efficiency and biological interactions define the core microbiome of deep oligotrophic groundwater. Nature Communications, 12(1), 4253. https://doi.org/10.1038/s41467-021-24549-z	NA	d__Bacteria;p__Nitrospinota;c__UBA9942;o__JAHJSF01;f__JAHJSF01;g__JAHJSF01;s__JAHJSF01 sp018830405	GCA_018830405.1	95	d__Bacteria;p__Nitrospinota;c__UBA9942;o__JAHJSF01;f__JAHJSF01;g__JAHJSF01;s__JAHJSF01 sp018830405	100	0.98	GCA_018830405.1	95	d__Bacteria;p__Nitrospinota;c__UBA9942;o__JAHJSF01;f__JAHJSF01;g__JAHJSF01;s__JAHJSF01 sp018830405	100	0.98	d__Bacteria;p__Nitrospinota;c__UBA9942;o__;f__;g__;s__	taxonomic classification defined by topology and ANI	topological placement and ANI have congruent species assignments	N/A	80.86	11	N/A	N/A	GTDB-Tk v2.1.0	k__Bacteria (UID3187)	2258	188	117	24	163	1	0	0	0	84	0.85	100
RIFCSPHIGHO2_02_39_11	RIFCSPHIGHO2_02_39_11	PRJNA288027	SAMN04313774	GCA_001804905.1	NA	NA	NA	2708743132	Anantharaman, K., Brown, C. T., Hug, L. A., Sharon, I., Castelle, C. J., Probst, A. J., Thomas, B. C., Singh, A., Wilkins, M. J., Karaoz, U., Brodie, E. L., Williams, K. H., Hubbard, S. S., & Banfield, J. F. (2016). Thousands of microbial genomes shed light on interconnected biogeochemical processes in an aquifer system. Nature Communications, 7, 1‚ 11. https://doi.org/10.1038/ncomms13219	NA	d__Bacteria;p__Nitrospinota;c__UBA9942;o__UBA9942;f__UBA9942;g__PLOWO2-12-39-15;s__PLOWO2-12-39-15 sp001804915	GCA_001804915.1	95	d__Bacteria;p__Nitrospinota;c__UBA9942;o__UBA9942;f__UBA9942;g__PLOWO2-12-39-15;s__PLOWO2-12-39-15 sp001804915	99.53	0.84	GCA_001804915.1	95	d__Bacteria;p__Nitrospinota;c__UBA9942;o__UBA9942;f__UBA9942;g__PLOWO2-12-39-15;s__PLOWO2-12-39-15 sp001804915	99.53	0.84	d__Bacteria;p__Nitrospinota;c__UBA9942;o__UBA9942;f__UBA9942;g__;s__	taxonomic classification defined by topology and ANI	topological placement and ANI have congruent species assignments	N/A	81.91	11	N/A	N/A	GTDB-Tk v2.1.0	k__Bacteria (UID3187)	2258	188	117	23	163	2	0	0	0	82.85	1.71	0
RIFCSPHIGHO2_39_82	RIFCSPHIGHO2_02_FULL_39_82	PRJNA288027	SAMN04315473	GCA_001804915.1	NA	NA	NA	2710264659	Anantharaman, K., Brown, C. T., Hug, L. A., Sharon, I., Castelle, C. J., Probst, A. J., Thomas, B. C., Singh, A., Wilkins, M. J., Karaoz, U., Brodie, E. L., Williams, K. H., Hubbard, S. S., & Banfield, J. F. (2016). Thousands of microbial genomes shed light on interconnected biogeochemical processes in an aquifer system. Nature Communications, 7, 1‚ 11. https://doi.org/10.1038/ncomms13219	NA	d__Bacteria;p__Nitrospinota;c__UBA9942;o__UBA9942;f__UBA9942;g__PLOWO2-12-39-15;s__PLOWO2-12-39-15 sp001804915	GCA_001804915.1	95	d__Bacteria;p__Nitrospinota;c__UBA9942;o__UBA9942;f__UBA9942;g__PLOWO2-12-39-15;s__PLOWO2-12-39-15 sp001804915	100	0.99	GCA_001804915.1	95	d__Bacteria;p__Nitrospinota;c__UBA9942;o__UBA9942;f__UBA9942;g__PLOWO2-12-39-15;s__PLOWO2-12-39-15 sp001804915	100	0.99	d__Bacteria;p__Nitrospinota;c__UBA9942;o__UBA9942;f__UBA9942;g__;s__	taxonomic classification defined by topology and ANI	topological placement and ANI have congruent species assignments	N/A	83.68	11	N/A	N/A	GTDB-Tk v2.1.0	k__Bacteria (UID3187)	2258	188	117	25	162	1	0	0	0	80.29	0.85	0
RIFCSPHIGHO2_12_FULL_39_42	RIFCSPHIGHO2_12_FULL_39_42	PRJNA288027	SAMN04315550	GCA_001804945.1	NA	NA	NA	2710723514	Anantharaman, K., Brown, C. T., Hug, L. A., Sharon, I., Castelle, C. J., Probst, A. J., Thomas, B. C., Singh, A., Wilkins, M. J., Karaoz, U., Brodie, E. L., Williams, K. H., Hubbard, S. S., & Banfield, J. F. (2016). Thousands of microbial genomes shed light on interconnected biogeochemical processes in an aquifer system. Nature Communications, 7, 1‚ 11. https://doi.org/10.1038/ncomms13219	NA	d__Bacteria;p__Nitrospinota;c__UBA9942;o__UBA9942;f__UBA9942;g__PLOWO2-12-39-15;s__PLOWO2-12-39-15 sp001804915	GCA_001804915.1	95	d__Bacteria;p__Nitrospinota;c__UBA9942;o__UBA9942;f__UBA9942;g__PLOWO2-12-39-15;s__PLOWO2-12-39-15 sp001804915	99.87	0.91	GCA_001804915.1	95	d__Bacteria;p__Nitrospinota;c__UBA9942;o__UBA9942;f__UBA9942;g__PLOWO2-12-39-15;s__PLOWO2-12-39-15 sp001804915	99.87	0.91	d__Bacteria;p__Nitrospinota;c__UBA9942;o__UBA9942;f__UBA9942;g__;s__	taxonomic classification defined by topology and ANI	topological placement and ANI have congruent species assignments	N/A	83.98	11	N/A	N/A	GTDB-Tk v2.1.0	k__Bacteria (UID3187)	2258	188	117	20	164	4	0	0	0	84.56	2.99	25
RIFCSPLOWO2_01_FULL_39_10	RIFCSPLOWO2_01_FULL_39_10	PRJNA288027	SAMN04315042	GCA_001804965.1	NA	NA	NA	2710723695	Anantharaman, K., Brown, C. T., Hug, L. A., Sharon, I., Castelle, C. J., Probst, A. J., Thomas, B. C., Singh, A., Wilkins, M. J., Karaoz, U., Brodie, E. L., Williams, K. H., Hubbard, S. S., & Banfield, J. F. (2016). Thousands of microbial genomes shed light on interconnected biogeochemical processes in an aquifer system. Nature Communications, 7, 1‚ 11. https://doi.org/10.1038/ncomms13219	NA	d__Bacteria;p__Nitrospinota;c__UBA9942;o__UBA9942;f__UBA9942;g__UBA9942;s__	N/A	N/A	N/A	N/A	N/A	N/A	N/A	N/A	N/A	N/A	d__Bacteria;p__Nitrospinota;c__UBA9942;o__UBA9942;f__UBA9942;g__UBA9942;s__	taxonomic classification defined by topology and ANI	classification based on placement in class-level tree	GCA_016194325.1, s__UBA9942 sp016194325, 95.0, 90.7, 0.8; GCA_016234205.1, s__UBA9942 sp016234205, 95.0, 90.29, 0.65; GCA_001805005.1, s__UBA9942 sp001805005, 95.0, 88.27, 0.57; GCA_003489165.1, s__UBA9942 sp003489165, 95.0, 88.01, 0.58	58.24	11	0.957046	Genome not assigned to closest species as it falls outside its pre-defined ANI radius	GTDB-Tk v2.1.0	k__Bacteria (UID3187)	2258	188	117	66	119	3	0	0	0	58.48	2.56	0
RIFCSPLOWO2_02_39_17	RIFCSPLOWO2_02_39_17	PRJNA288027	SAMN04314080	GCA_001803575.1	NA	NA	NA	2710723983	Anantharaman, K., Brown, C. T., Hug, L. A., Sharon, I., Castelle, C. J., Probst, A. J., Thomas, B. C., Singh, A., Wilkins, M. J., Karaoz, U., Brodie, E. L., Williams, K. H., Hubbard, S. S., & Banfield, J. F. (2016). Thousands of microbial genomes shed light on interconnected biogeochemical processes in an aquifer system. Nature Communications, 7, 1‚ 11. https://doi.org/10.1038/ncomms13219	NA	d__Bacteria;p__Nitrospinota;c__UBA9942;o__UBA9942;f__UBA9942;g__PLOWO2-12-39-15;s__PLOWO2-12-39-15 sp001804915	GCA_001804915.1	95	d__Bacteria;p__Nitrospinota;c__UBA9942;o__UBA9942;f__UBA9942;g__PLOWO2-12-39-15;s__PLOWO2-12-39-15 sp001804915	99.67	0.94	GCA_001804915.1	95	d__Bacteria;p__Nitrospinota;c__UBA9942;o__UBA9942;f__UBA9942;g__PLOWO2-12-39-15;s__PLOWO2-12-39-15 sp001804915	99.67	0.94	d__Bacteria;p__Nitrospinota;c__UBA9942;o__UBA9942;f__UBA9942;g__;s__	taxonomic classification defined by topology and ANI	topological placement and ANI have congruent species assignments	N/A	72.95	11	N/A	Genome has more than 18.3% of markers with multiple hits	GTDB-Tk v2.1.0	k__Bacteria (UID3187)	2258	188	117	13	149	25	1	0	0	89.69	20.94	7.14
RIFCSPLOWO2_02_FULL_39_110	RIFCSPLOWO2_02_FULL_39_110	PRJNA288027	SAMN04315992	GCA_001804975.1	NA	NA	NA	2710724067	Anantharaman, K., Brown, C. T., Hug, L. A., Sharon, I., Castelle, C. J., Probst, A. J., Thomas, B. C., Singh, A., Wilkins, M. J., Karaoz, U., Brodie, E. L., Williams, K. H., Hubbard, S. S., & Banfield, J. F. (2016). Thousands of microbial genomes shed light on interconnected biogeochemical processes in an aquifer system. Nature Communications, 7, 1‚ 11. https://doi.org/10.1038/ncomms13219	NA	d__Bacteria;p__Nitrospinota;c__UBA9942;o__UBA9942;f__UBA9942;g__PLOWO2-12-39-15;s__PLOWO2-12-39-15 sp001804915	GCA_001804915.1	95	d__Bacteria;p__Nitrospinota;c__UBA9942;o__UBA9942;f__UBA9942;g__PLOWO2-12-39-15;s__PLOWO2-12-39-15 sp001804915	99.89	0.9	GCA_001804915.1	95	d__Bacteria;p__Nitrospinota;c__UBA9942;o__UBA9942;f__UBA9942;g__PLOWO2-12-39-15;s__PLOWO2-12-39-15 sp001804915	99.89	0.9	d__Bacteria;p__Nitrospinota;c__UBA9942;o__UBA9942;f__UBA9942;g__;s__	taxonomic classification defined by topology and ANI	topological placement and ANI have congruent species assignments	N/A	80.9	11	N/A	N/A	GTDB-Tk v2.1.0	k__Bacteria (UID3187)	2258	188	117	28	157	3	0	0	0	78.41	2.56	0
RIFCSPLOWO2_02_FULL_70_19	RIFCSPLOWO2_02_FULL_70_19	PRJNA288027	SAMN04316060	GCA_001790935.1	NA	NA	NA	NA	Anantharaman, K., Brown, C. T., Hug, L. A., Sharon, I., Castelle, C. J., Probst, A. J., Thomas, B. C., Singh, A., Wilkins, M. J., Karaoz, U., Brodie, E. L., Williams, K. H., Hubbard, S. S., & Banfield, J. F. (2016). Thousands of microbial genomes shed light on interconnected biogeochemical processes in an aquifer system. Nature Communications, 7, 1‚Äì11. https://doi.org/10.1038/ncomms13219	deposited as Nitrospinota, but classified differently by GTDB-Tk	d__Bacteria;p__UBA8248;c__UBA8248;o__UBA8248;f__UBA8248;g__2-12-FULL-69-37;s__2-12-FULL-69-37 sp001790955	GCA_001790955.1	95	d__Bacteria;p__UBA8248;c__UBA8248;o__UBA8248;f__UBA8248;g__2-12-FULL-69-37;s__2-12-FULL-69-37 sp001790955	99.57	0.87	GCA_001790955.1	95	d__Bacteria;p__UBA8248;c__UBA8248;o__UBA8248;f__UBA8248;g__2-12-FULL-69-37;s__2-12-FULL-69-37 sp001790955	99.57	0.87	d__Bacteria;p__UBA8248;c__UBA8248;o__UBA8248;f__UBA8248;g__2-12-FULL-69-37;s__	taxonomic classification defined by topology and ANI	topological placement and ANI have congruent species assignments	GCA_016184445.1, s__2-12-FULL-69-37 sp016184445, 95.0, 89.97, 0.88; GCA_016192135.1, s__2-12-FULL-69-37 sp016192135, 95.0, 85.6, 0.77	79.43	11	N/A	N/A	GTDB-Tk v2.1.0	NA	NA	NA	NA	NA	NA	NA	NA	NA	NA	NA	NA	NA
RIFCSPLOWO2_12_39_15	RIFCSPLOWO2_12_39_15	PRJNA288027	SAMN04313796	GCA_001803525.1	NA	NA	NA	2711768301	Anantharaman, K., Brown, C. T., Hug, L. A., Sharon, I., Castelle, C. J., Probst, A. J., Thomas, B. C., Singh, A., Wilkins, M. J., Karaoz, U., Brodie, E. L., Williams, K. H., Hubbard, S. S., & Banfield, J. F. (2016). Thousands of microbial genomes shed light on interconnected biogeochemical processes in an aquifer system. Nature Communications, 7, 1‚ 11. https://doi.org/10.1038/ncomms13219	NA	d__Bacteria;p__Nitrospinota;c__UBA9942;o__UBA9942;f__UBA9942;g__PLOWO2-12-39-15;s__PLOWO2-12-39-15 sp001804915	GCA_001804915.1	95	d__Bacteria;p__Nitrospinota;c__UBA9942;o__UBA9942;f__UBA9942;g__PLOWO2-12-39-15;s__PLOWO2-12-39-15 sp001804915	99.85	0.96	GCA_001804915.1	95	d__Bacteria;p__Nitrospinota;c__UBA9942;o__UBA9942;f__UBA9942;g__PLOWO2-12-39-15;s__PLOWO2-12-39-15 sp001804915	99.85	0.96	d__Bacteria;p__Nitrospinota;c__UBA9942;o__UBA9942;f__UBA9942;g__;s__	taxonomic classification defined by topology and ANI	topological placement and ANI have congruent species assignments	N/A	89.46	11	N/A	N/A	GTDB-Tk v2.1.0	k__Bacteria (UID3187)	2258	188	117	11	171	6	0	0	0	91.4	5.13	16.67
RIFCSPLOWO2_12_39_16	RIFCSPLOWO2_12_39_16	PRJNA288027	SAMN04313798	GCA_001805005.1	NA	NA	NA	2711768303	Anantharaman, K., Brown, C. T., Hug, L. A., Sharon, I., Castelle, C. J., Probst, A. J., Thomas, B. C., Singh, A., Wilkins, M. J., Karaoz, U., Brodie, E. L., Williams, K. H., Hubbard, S. S., & Banfield, J. F. (2016). Thousands of microbial genomes shed light on interconnected biogeochemical processes in an aquifer system. Nature Communications, 7, 1‚ 11. https://doi.org/10.1038/ncomms13219	NA	d__Bacteria;p__Nitrospinota;c__UBA9942;o__UBA9942;f__UBA9942;g__UBA9942;s__UBA9942 sp001805005	GCA_001805005.1	95	d__Bacteria;p__Nitrospinota;c__UBA9942;o__UBA9942;f__UBA9942;g__UBA9942;s__UBA9942 sp001805005	100	0.99	GCA_001805005.1	95	d__Bacteria;p__Nitrospinota;c__UBA9942;o__UBA9942;f__UBA9942;g__UBA9942;s__UBA9942 sp001805005	100	0.99	d__Bacteria;p__Nitrospinota;c__UBA9942;o__UBA9942;f__UBA9942;g__UBA9942;s__	taxonomic classification defined by topology and ANI	topological placement and ANI have congruent species assignments	GCA_003489165.1, s__UBA9942 sp003489165, 95.0, 92.54, 0.68; GCA_016194325.1, s__UBA9942 sp016194325, 95.0, 87.67, 0.74; GCA_016234205.1, s__UBA9942 sp016234205, 95.0, 87.11, 0.61	74.6	11	N/A	N/A	GTDB-Tk v2.1.0	k__Bacteria (UID3187)	2258	188	117	44	144	0	0	0	0	74.76	0	0
RIFCSPLOWO2_12_FULL_39_93	RIFCSPLOWO2_12_FULL_39_93	PRJNA288027	SAMN04315769	GCA_001803535.1	NA	NA	NA	2711768326	Anantharaman, K., Brown, C. T., Hug, L. A., Sharon, I., Castelle, C. J., Probst, A. J., Thomas, B. C., Singh, A., Wilkins, M. J., Karaoz, U., Brodie, E. L., Williams, K. H., Hubbard, S. S., & Banfield, J. F. (2016). Thousands of microbial genomes shed light on interconnected biogeochemical processes in an aquifer system. Nature Communications, 7, 1‚ 11. https://doi.org/10.1038/ncomms13219	NA	d__Bacteria;p__Nitrospinota;c__UBA9942;o__UBA9942;f__UBA9942;g__PLOWO2-12-39-15;s__PLOWO2-12-39-15 sp001804915	GCA_001804915.1	95	d__Bacteria;p__Nitrospinota;c__UBA9942;o__UBA9942;f__UBA9942;g__PLOWO2-12-39-15;s__PLOWO2-12-39-15 sp001804915	99.92	0.88	GCA_001804915.1	95	d__Bacteria;p__Nitrospinota;c__UBA9942;o__UBA9942;f__UBA9942;g__PLOWO2-12-39-15;s__PLOWO2-12-39-15 sp001804915	99.92	0.88	d__Bacteria;p__Nitrospinota;c__UBA9942;o__UBA9942;f__UBA9942;g__;s__	taxonomic classification defined by topology and ANI	topological placement and ANI have congruent species assignments	N/A	83.26	11	N/A	N/A	GTDB-Tk v2.1.0	k__Bacteria (UID3187)	2258	188	117	26	160	2	0	0	0	79.86	1.71	0
RIFCSPLOWO2_12_FULL_45_22	RIFCSPLOWO2_12_FULL_45_22	PRJNA288027	SAMN04315881	GCA_001803565.1	NA	NA	NA	2711768431	Anantharaman, K., Brown, C. T., Hug, L. A., Sharon, I., Castelle, C. J., Probst, A. J., Thomas, B. C., Singh, A., Wilkins, M. J., Karaoz, U., Brodie, E. L., Williams, K. H., Hubbard, S. S., & Banfield, J. F. (2016). Thousands of microbial genomes shed light on interconnected biogeochemical processes in an aquifer system. Nature Communications, 7, 1‚ 11. https://doi.org/10.1038/ncomms13219	NA	d__Bacteria;p__Nitrospinota_B;c__2-12-FULL-45-22;o__2-12-FULL-45-22;f__2-12-FULL-45-22;g__2-12-FULL-45-22;s__2-12-FULL-45-22 sp001803565	GCA_001803565.1	95	d__Bacteria;p__Nitrospinota_B;c__2-12-FULL-45-22;o__2-12-FULL-45-22;f__2-12-FULL-45-22;g__2-12-FULL-45-22;s__2-12-FULL-45-22 sp001803565	100	0.99	GCA_001803565.1	95	d__Bacteria;p__Nitrospinota_B;c__2-12-FULL-45-22;o__2-12-FULL-45-22;f__2-12-FULL-45-22;g__2-12-FULL-45-22;s__2-12-FULL-45-22 sp001803565	100	0.99	d__Bacteria;p__Nitrospinota_B;c__2-12-FULL-45-22;o__2-12-FULL-45-22;f__;g__;s__	taxonomic classification defined by topology and ANI	topological placement and ANI have congruent species assignments	N/A	81.31	11	N/A	N/A	GTDB-Tk v2.1.0	k__Bacteria (UID3187)	2258	188	117	26	158	4	0	0	0	81.1	2.56	0
RIFCSPLOWO2_12_FULL_47_7	RIFCSPLOWO2_12_FULL_47_7	PRJNA288027	SAMN04316197	GCA_001803615.1	NA	NA	NA	2711768467	Anantharaman, K., Brown, C. T., Hug, L. A., Sharon, I., Castelle, C. J., Probst, A. J., Thomas, B. C., Singh, A., Wilkins, M. J., Karaoz, U., Brodie, E. L., Williams, K. H., Hubbard, S. S., & Banfield, J. F. (2016). Thousands of microbial genomes shed light on interconnected biogeochemical processes in an aquifer system. Nature Communications, 7, 1‚ 11. https://doi.org/10.1038/ncomms13219	NA	d__Bacteria;p__Nitrospinota;c__Nitrospinia;o__Nitrospinales;f__Nitrospinaceae;g__;s__	N/A	N/A	N/A	N/A	N/A	N/A	N/A	N/A	N/A	N/A	d__Bacteria;p__Nitrospinota;c__Nitrospinia;o__Nitrospinales;f__Nitrospinaceae;g__;s__	taxonomic novelty determined using RED	classification based on placement in class-level tree	N/A	51.81	11	0.780646	N/A	GTDB-Tk v2.1.0	k__Bacteria (UID3187)	2258	188	117	53	118	16	1	0	0	59.75	4.41	0
RIFCSPLOWO2_12_FULL_69_37	RIFCSPLOWO2_12_FULL_69_37	PRJNA288027	SAMN04316115	GCA_001790955.1	NA	NA	NA	NA	Anantharaman, K., Brown, C. T., Hug, L. A., Sharon, I., Castelle, C. J., Probst, A. J., Thomas, B. C., Singh, A., Wilkins, M. J., Karaoz, U., Brodie, E. L., Williams, K. H., Hubbard, S. S., & Banfield, J. F. (2016). Thousands of microbial genomes shed light on interconnected biogeochemical processes in an aquifer system. Nature Communications, 7, 1‚Äì11. https://doi.org/10.1038/ncomms13219	deposited as Nitrospinota, but classified differently by GTDB-Tk	d__Bacteria;p__UBA8248;c__UBA8248;o__UBA8248;f__UBA8248;g__2-12-FULL-69-37;s__2-12-FULL-69-37 sp001790955	GCA_001790955.1	95	d__Bacteria;p__UBA8248;c__UBA8248;o__UBA8248;f__UBA8248;g__2-12-FULL-69-37;s__2-12-FULL-69-37 sp001790955	100	0.99	GCA_001790955.1	95	d__Bacteria;p__UBA8248;c__UBA8248;o__UBA8248;f__UBA8248;g__2-12-FULL-69-37;s__2-12-FULL-69-37 sp001790955	100	0.99	d__Bacteria;p__UBA8248;c__UBA8248;o__UBA8248;f__UBA8248;g__2-12-FULL-69-37;s__	taxonomic classification defined by topology and ANI	topological placement and ANI have congruent species assignments	GCA_016184445.1, s__2-12-FULL-69-37 sp016184445, 95.0, 89.66, 0.84; GCA_016192135.1, s__2-12-FULL-69-37 sp016192135, 95.0, 85.45, 0.79	78.93	11	N/A	N/A	GTDB-Tk v2.1.0	NA	NA	NA	NA	NA	NA	NA	NA	NA	NA	NA	NA	NA
RIS_SAG_05	RIS_SAG_05	PRJEB35712	SAMEA8535476	GCA_905612265.1	NA	NA	NA	NA	Martínez-Pérez, C., Greening, C., Bay, S. K., Lappan, R. J., Zhao, Z., De Corte, D., Hulbe, C., Ohneiser, C., Stevens, C., Thomson, B., Stepanauskas, R., González, J. M., Logares, R., Herndl, G. J., Morales, S. E., & Baltar, F. (2022). Phylogenetically and functionally diverse microorganisms reside under the Ross Ice Shelf. Nature Communications, 13(1), 117. https://doi.org/10.1038/s41467-021-277…	NA	d__Bacteria;p__Nitrospinota;c__Nitrospinia;o__Nitrospinales;f__Nitrospinaceae;g__LS-NOB;s__LS-NOB sp905612265	GCA_905612265.1	95	d__Bacteria;p__Nitrospinota;c__Nitrospinia;o__Nitrospinales;f__Nitrospinaceae;g__LS-NOB;s__LS-NOB sp905612265	100	0.99	GCA_905612265.1	95	d__Bacteria;p__Nitrospinota;c__Nitrospinia;o__Nitrospinales;f__Nitrospinaceae;g__LS-NOB;s__LS-NOB sp905612265	100	0.99	d__Bacteria;p__Nitrospinota;c__Nitrospinia;o__Nitrospinales;f__Nitrospinaceae;g__LS-NOB;s__	taxonomic classification defined by topology and ANI	topological placement and ANI have congruent species assignments	GCA_014382285.1, s__LS-NOB sp014382285, 95.0, 82.78, 0.74; GCA_001542995.1, s__LS-NOB sp001542995, 95.0, 80.58, 0.68; GCA_002786505.1, s__LS-NOB sp002786505, 95.0, 80.02, 0.54; GCA_002705185.1, s__LS-NOB sp002705185, 95.0, 79.29, 0.4; GCA_018653085.1, s__LS-NOB sp018653085, 95.0, 78.94, 0.6; GCA_003545625.1, s__LS-NOB sp003545625, 95.0, 78.83, 0.39; GCA_009873635.1, s__LS-NOB sp009873635, 95.0, 7…	58.22	11	N/A	N/A	GTDB-Tk v2.1.0	k__Bacteria (UID3187)	2258	188	117	65	123	0	0	0	0	53.37	0	0
RIS_SAG_60	RIS_SAG_60	PRJEB35712	SAMEA8535531	GCA_905620475.1	NA	NA	NA	NA	Martínez-Pérez, C., Greening, C., Bay, S. K., Lappan, R. J., Zhao, Z., De Corte, D., Hulbe, C., Ohneiser, C., Stevens, C., Thomson, B., Stepanauskas, R., González, J. M., Logares, R., Herndl, G. J., Morales, S. E., & Baltar, F. (2022). Phylogenetically and functionally diverse microorganisms reside under the Ross Ice Shelf. Nature Communications, 13(1), 117. https://doi.org/10.1038/s41467-021-277…	NA	d__Bacteria;p__Nitrospinota;c__Nitrospinia;o__Nitrospinales;f__Nitrospinaceae;g__Nitromaritima;s__	N/A	N/A	N/A	N/A	N/A	GCA_905182935.1	95	d__Bacteria;p__Nitrospinota;c__Nitrospinia;o__Nitrospinales;f__Nitrospinaceae;g__Nitromaritima;s__Nitromaritima sp905182935	92.67	0.52	d__Bacteria;p__Nitrospinota;c__Nitrospinia;o__Nitrospinales;f__Nitrospinaceae;g__Nitromaritima;s__	taxonomic classification defined by topology and ANI	classification based on placement in class-level tree	GCA_018647025.1, s__Nitromaritima sp018647025, 95.0, 78.41, 0.2; GCA_000372225.1, s__Nitromaritima sp000372225, 95.0, 78.41, 0.26; GCA_018697205.1, s__Nitromaritima sp018697205, 95.0, 78.07, 0.28; GCA_002731985.1, s__Nitromaritima sp002731985, 95.0, 76.25, 0.08; GCA_003451695.1, s__Nitromaritima sp003451695, 95.0, 75.91, 0.09	62.55	11	0.982678	Genome not assigned to closest species as it falls outside its pre-defined ANI radius	GTDB-Tk v2.1.0	k__Bacteria (UID3187)	2258	188	117	60	125	3	0	0	0	57.26	2.14	0
SAT144	SAT144	PRJNA391943	SAMN07619523	GCA_002713065.1	NA	NA	NA	2786546231	Tully, B. J., Graham, E. D., & Heidelberg, J. F. (2018). The reconstruction of 2,631 draft metagenome-assembled genomes from the global oceans. Scientific Data, 5(1), 170203. https://doi.org/10.1038/sdata.2017.203	deposited as Nitrospinota, but classified differently by GTDB-Tk	d__Bacteria;p__UBA8248;c__UBA8248;o__UBA8248;f__UBA3496;g__UBA3496;s__	N/A	N/A	N/A	N/A	N/A	GCA_002377645.1	95	d__Bacteria;p__UBA8248;c__UBA8248;o__UBA8248;f__UBA3496;g__UBA3496;s__UBA3496 sp002377645	88.38	0.65	d__Bacteria;p__UBA8248;c__UBA8248;o__UBA8248;f__UBA3496;g__UBA3496;s__	taxonomic classification defined by topology and ANI	classification based on placement in class-level tree	N/A	48.55	11	0.97033	Genome not assigned to closest species as it falls outside its pre-defined ANI radius	GTDB-Tk v2.1.0	NA	NA	NA	NA	NA	NA	NA	NA	NA	NA	NA	NA	NA
SB0662_bin_51	SB0662_bin_51	PRJNA555144	SAMN12598288	GCA_009839615.1	NA	NA	NA	NA	Tully, B. J., Graham, E. D., & Heidelberg, J. F. (2018). The reconstruction of 2,631 draft metagenome-assembled genomes from the global oceans. Scientific Data, 5(1), 170203. https://doi.org/10.1038/sdata.2017.203	deposited as Nitrospinota, but classified differently by GTDB-Tk	d__Bacteria;p__UBA8248;c__UBA8248;o__UBA8248;f__UBA8248;g__Bin107;s__Bin107 sp009839615	GCA_009839615.1	95	d__Bacteria;p__UBA8248;c__UBA8248;o__UBA8248;f__UBA8248;g__Bin107;s__Bin107 sp009839615	100	0.98	GCA_009839615.1	95	d__Bacteria;p__UBA8248;c__UBA8248;o__UBA8248;f__UBA8248;g__Bin107;s__Bin107 sp009839615	100	0.98	d__Bacteria;p__UBA8248;c__UBA8248;o__UBA8248;f__UBA8248;g__Bin107;s__	taxonomic classification defined by topology and ANI	topological placement and ANI have congruent species assignments	GCA_011523725.1, s__Bin107 sp011523725, 95.0, 94.38, 0.82; GCA_002238965.1, s__Bin107 sp002238965, 95.0, 88.54, 0.92	85.39	11	N/A	N/A	GTDB-Tk v2.1.0	NA	NA	NA	NA	NA	NA	NA	NA	NA	NA	NA	NA	NA
SI034_bin1	SI034_bin1	PRJNA630981	SAMN14913757	GCA_018647925.1	NA	NA	NA	NA	Lin, H., Ascher, D. B., Myung, Y., Lamborg, C. H., Hallam, S. J., Gionfriddo, C. M., Holt, K. E., & Moreau, J. W. (2021). Mercury methylation by metabolically versatile and cosmopolitan marine bacteria. The ISME Journal, 15(6), 1810‚ 1825. https://doi.org/10.1038/s41396-020-00889-4	NA	d__Bacteria;p__Nitrospinota;c__Nitrospinia;o__Nitrospinales;f__Nitrospinaceae;g__LS-NOB;s__LS-NOB sp018653085	GCA_018653085.1	95	d__Bacteria;p__Nitrospinota;c__Nitrospinia;o__Nitrospinales;f__Nitrospinaceae;g__LS-NOB;s__LS-NOB sp018653085	99.83	0.97	GCA_018653085.1	95	d__Bacteria;p__Nitrospinota;c__Nitrospinia;o__Nitrospinales;f__Nitrospinaceae;g__LS-NOB;s__LS-NOB sp018653085	99.83	0.97	d__Bacteria;p__Nitrospinota;c__Nitrospinia;o__Nitrospinales;f__Nitrospinaceae;g__LS-NOB;s__	taxonomic classification defined by topology and ANI	topological placement and ANI have congruent species assignments	GCA_003545625.1, s__LS-NOB sp003545625, 95.0, 86.57, 0.81; GCA_001542995.1, s__LS-NOB sp001542995, 95.0, 81.35, 0.65; GCA_014382285.1, s__LS-NOB sp014382285, 95.0, 80.43, 0.61; GCA_018673915.1, s__LS-NOB sp018673915, 95.0, 80.29, 0.64; GCA_002786505.1, s__LS-NOB sp002786505, 95.0, 79.71, 0.6; GCA_018664975.1, s__LS-NOB sp018664975, 95.0, 79.38, 0.55; GCA_002454045.1, s__LS-NOB sp002454045, 95.0, …	89.79	11	N/A	N/A	GTDB-Tk v2.1.0	k__Bacteria (UID3187)	2258	188	117	6	177	5	0	0	0	95.67	2.99	20
SI034_bin107	SI034_bin107	PRJNA630981	SAMN14913766	GCA_018647785.1	NA	NA	NA	NA	Lin, H., Ascher, D. B., Myung, Y., Lamborg, C. H., Hallam, S. J., Gionfriddo, C. M., Holt, K. E., & Moreau, J. W. (2021). Mercury methylation by metabolically versatile and cosmopolitan marine bacteria. The ISME Journal, 15(6), 1810‚Äì1825. https://doi.org/10.1038/s41396-020-00889-4	deposited as Nitrospinota, but classified differently by GTDB-Tk	d__Bacteria;p__UBA8248;c__UBA8248;o__UBA8248;f__UBA8248;g__UBA8248;s__UBA8248 sp018669005	GCA_018669005.1	95	d__Bacteria;p__UBA8248;c__UBA8248;o__UBA8248;f__UBA8248;g__UBA8248;s__UBA8248 sp018669005	99.93	0.94	GCA_018669005.1	95	d__Bacteria;p__UBA8248;c__UBA8248;o__UBA8248;f__UBA8248;g__UBA8248;s__UBA8248 sp018669005	99.93	0.94	d__Bacteria;p__UBA8248;c__UBA8248;o__UBA8248;f__UBA8248;g__UBA8248;s__	taxonomic classification defined by topology and ANI	topological placement and ANI have congruent species assignments	GCA_002685755.1, s__UBA8248 sp002685755, 95.0, 77.8, 0.26	91	11	N/A	N/A	GTDB-Tk v2.1.0	NA	NA	NA	NA	NA	NA	NA	NA	NA	NA	NA	NA	NA
SI034_bin134	SI034_bin134	PRJNA630981	SAMN14913796	GCA_018647025.1	NA	NA	NA	NA	Lin, H., Ascher, D. B., Myung, Y., Lamborg, C. H., Hallam, S. J., Gionfriddo, C. M., Holt, K. E., & Moreau, J. W. (2021). Mercury methylation by metabolically versatile and cosmopolitan marine bacteria. The ISME Journal, 15(6), 1810‚ 1825. https://doi.org/10.1038/s41396-020-00889-4	NA	d__Bacteria;p__Nitrospinota;c__Nitrospinia;o__Nitrospinales;f__Nitrospinaceae;g__Nitromaritima;s__Nitromaritima sp018647025	GCA_018647025.1	95	d__Bacteria;p__Nitrospinota;c__Nitrospinia;o__Nitrospinales;f__Nitrospinaceae;g__Nitromaritima;s__Nitromaritima sp018647025	100	0.98	GCA_018647025.1	95	d__Bacteria;p__Nitrospinota;c__Nitrospinia;o__Nitrospinales;f__Nitrospinaceae;g__Nitromaritima;s__Nitromaritima sp018647025	100	0.98	d__Bacteria;p__Nitrospinota;c__Nitrospinia;o__Nitrospinales;f__Nitrospinaceae;g__Nitromaritima;s__	taxonomic classification defined by topology and ANI	topological placement and ANI have congruent species assignments	GCA_000372225.1, s__Nitromaritima sp000372225, 95.0, 82.28, 0.57; GCA_018697205.1, s__Nitromaritima sp018697205, 95.0, 79.94, 0.61; GCA_905182935.1, s__Nitromaritima sp905182935, 95.0, 77.99, 0.28; GCA_002731985.1, s__Nitromaritima sp002731985, 95.0, 76.77, 0.07; GCA_003451695.1, s__Nitromaritima sp003451695, 95.0, 76.27, 0.07	72.24	11	N/A	N/A	GTDB-Tk v2.1.0	k__Bacteria (UID3187)	2258	188	117	53	130	5	0	0	0	76.75	2.38	60
SI034_bin140	SI034_bin140	PRJNA630981	SAMN14913803	GCA_018646895.1	NA	NA	NA	NA	Lin, H., Ascher, D. B., Myung, Y., Lamborg, C. H., Hallam, S. J., Gionfriddo, C. M., Holt, K. E., & Moreau, J. W. (2021). Mercury methylation by metabolically versatile and cosmopolitan marine bacteria. The ISME Journal, 15(6), 1810‚ 1825. https://doi.org/10.1038/s41396-020-00889-4	NA	d__Bacteria;p__Nitrospinota;c__Nitrospinia;o__Nitrospinales;f__Nitrospinaceae;g__LS-NOB;s__LS-NOB sp018673915	GCA_018673915.1	95	d__Bacteria;p__Nitrospinota;c__Nitrospinia;o__Nitrospinales;f__Nitrospinaceae;g__LS-NOB;s__LS-NOB sp018673915	99.94	0.97	GCA_018673915.1	95	d__Bacteria;p__Nitrospinota;c__Nitrospinia;o__Nitrospinales;f__Nitrospinaceae;g__LS-NOB;s__LS-NOB sp018673915	99.94	0.97	d__Bacteria;p__Nitrospinota;c__Nitrospinia;o__Nitrospinales;f__Nitrospinaceae;g__LS-NOB;s__	taxonomic classification defined by topology and ANI	topological placement and ANI have congruent species assignments	GCA_018664975.1, s__LS-NOB sp018664975, 95.0, 87.06, 0.83; GCA_018653085.1, s__LS-NOB sp018653085, 95.0, 80.71, 0.69; GCA_003545625.1, s__LS-NOB sp003545625, 95.0, 80.34, 0.78; GCA_001542995.1, s__LS-NOB sp001542995, 95.0, 79.61, 0.63; GCA_014382285.1, s__LS-NOB sp014382285, 95.0, 79.15, 0.57; GCA_012961055.1, s__LS-NOB sp012961055, 95.0, 78.87, 0.63; GCA_002786505.1, s__LS-NOB sp002786505, 95.0,…	90.33	11	N/A	N/A	GTDB-Tk v2.1.0	k__Bacteria (UID3187)	2258	188	117	5	177	5	1	0	0	96.53	5.13	25
SI034_bin142	SI034_bin142	PRJNA630981	SAMN14913805	GCA_018646845.1	NA	NA	NA	NA	Lin, H., Ascher, D. B., Myung, Y., Lamborg, C. H., Hallam, S. J., Gionfriddo, C. M., Holt, K. E., & Moreau, J. W. (2021). Mercury methylation by metabolically versatile and cosmopolitan marine bacteria. The ISME Journal, 15(6), 1810‚ 1825. https://doi.org/10.1038/s41396-020-00889-4	NA	d__Bacteria;p__Nitrospinota;c__Nitrospinia;o__Nitrospinales;f__Nitrospinaceae;g__Nitromaritima;s__Nitromaritima sp018697205	GCA_018697205.1	95	d__Bacteria;p__Nitrospinota;c__Nitrospinia;o__Nitrospinales;f__Nitrospinaceae;g__Nitromaritima;s__Nitromaritima sp018697205	99.64	0.83	GCA_018697205.1	95	d__Bacteria;p__Nitrospinota;c__Nitrospinia;o__Nitrospinales;f__Nitrospinaceae;g__Nitromaritima;s__Nitromaritima sp018697205	99.64	0.83	d__Bacteria;p__Nitrospinota;c__Nitrospinia;o__Nitrospinales;f__Nitrospinaceae;g__Nitromaritima;s__	taxonomic classification defined by topology and ANI	topological placement and ANI have congruent species assignments	GCA_000372225.1, s__Nitromaritima sp000372225, 95.0, 80.48, 0.53; GCA_018647025.1, s__Nitromaritima sp018647025, 95.0, 79.89, 0.62; GCA_905182935.1, s__Nitromaritima sp905182935, 95.0, 78.06, 0.34; GCA_003451695.1, s__Nitromaritima sp003451695, 95.0, 76.08, 0.11; GCA_002731985.1, s__Nitromaritima sp002731985, 95.0, 75.97, 0.09	65.63	11	N/A	N/A	GTDB-Tk v2.1.0	k__Bacteria (UID3187)	2258	188	117	65	115	8	0	0	0	83.76	5.98	12.5
SI036_bin58	SI036_bin58	PRJNA630981	SAMN14913976	GCA_018674255.1	NA	NA	NA	NA	Lin, H., Ascher, D. B., Myung, Y., Lamborg, C. H., Hallam, S. J., Gionfriddo, C. M., Holt, K. E., & Moreau, J. W. (2021). Mercury methylation by metabolically versatile and cosmopolitan marine bacteria. The ISME Journal, 15(6), 1810‚ 1825. https://doi.org/10.1038/s41396-020-00889-4	NA	d__Bacteria;p__Nitrospinota;c__Nitrospinia;o__Nitrospinales;f__Nitrospinaceae;g__Nitromaritima;s__Nitromaritima sp018647025	GCA_018647025.1	95	d__Bacteria;p__Nitrospinota;c__Nitrospinia;o__Nitrospinales;f__Nitrospinaceae;g__Nitromaritima;s__Nitromaritima sp018647025	98.55	0.73	GCA_018647025.1	95	d__Bacteria;p__Nitrospinota;c__Nitrospinia;o__Nitrospinales;f__Nitrospinaceae;g__Nitromaritima;s__Nitromaritima sp018647025	98.55	0.73	d__Bacteria;p__Nitrospinota;c__Nitrospinia;o__Nitrospinales;f__Nitrospinaceae;g__Nitromaritima;s__	taxonomic classification defined by topology and ANI	topological placement and ANI have congruent species assignments	GCA_000372225.1, s__Nitromaritima sp000372225, 95.0, 82.24, 0.55; GCA_018697205.1, s__Nitromaritima sp018697205, 95.0, 80.3, 0.56; GCA_905182935.1, s__Nitromaritima sp905182935, 95.0, 77.85, 0.29; GCA_002731985.1, s__Nitromaritima sp002731985, 95.0, 76.66, 0.07; GCA_003451695.1, s__Nitromaritima sp003451695, 95.0, 75.44, 0.07	72.84	11	N/A	Genome has more than 10.8% of markers with multiple hits	GTDB-Tk v2.1.0	k__Bacteria (UID3187)	2258	188	117	30	142	16	0	0	0	81.01	9.79	31.25
SI036_bin60	SI036_bin60	PRJNA630981	SAMN14913979	GCA_018691525.1	NA	NA	NA	NA	Lin, H., Ascher, D. B., Myung, Y., Lamborg, C. H., Hallam, S. J., Gionfriddo, C. M., Holt, K. E., & Moreau, J. W. (2021). Mercury methylation by metabolically versatile and cosmopolitan marine bacteria. The ISME Journal, 15(6), 1810‚ 1825. https://doi.org/10.1038/s41396-020-00889-4	NA	d__Bacteria;p__Nitrospinota;c__Nitrospinia;o__Nitrospinales;f__Nitrospinaceae;g__LS-NOB;s__LS-NOB sp018653085	GCA_018653085.1	95	d__Bacteria;p__Nitrospinota;c__Nitrospinia;o__Nitrospinales;f__Nitrospinaceae;g__LS-NOB;s__LS-NOB sp018653085	99.82	0.97	GCA_018653085.1	95	d__Bacteria;p__Nitrospinota;c__Nitrospinia;o__Nitrospinales;f__Nitrospinaceae;g__LS-NOB;s__LS-NOB sp018653085	99.82	0.97	d__Bacteria;p__Nitrospinota;c__Nitrospinia;o__Nitrospinales;f__Nitrospinaceae;g__LS-NOB;s__	taxonomic classification defined by topology and ANI	topological placement and ANI have congruent species assignments	GCA_003545625.1, s__LS-NOB sp003545625, 95.0, 86.83, 0.88; GCA_001542995.1, s__LS-NOB sp001542995, 95.0, 81.47, 0.68; GCA_014382285.1, s__LS-NOB sp014382285, 95.0, 80.48, 0.64; GCA_018673915.1, s__LS-NOB sp018673915, 95.0, 80.17, 0.65; GCA_002786505.1, s__LS-NOB sp002786505, 95.0, 79.76, 0.65; GCA_018664975.1, s__LS-NOB sp018664975, 95.0, 79.37, 0.61; GCA_002454045.1, s__LS-NOB sp002454045, 95.0,…	89.97	11	N/A	N/A	GTDB-Tk v2.1.0	k__Bacteria (UID3187)	2258	188	117	8	176	4	0	0	0	95.39	2.56	0
SI036_bin78	SI036_bin78	PRJNA630981	SAMN14913998	GCA_018673915.1	NA	NA	NA	NA	Lin, H., Ascher, D. B., Myung, Y., Lamborg, C. H., Hallam, S. J., Gionfriddo, C. M., Holt, K. E., & Moreau, J. W. (2021). Mercury methylation by metabolically versatile and cosmopolitan marine bacteria. The ISME Journal, 15(6), 1810‚ 1825. https://doi.org/10.1038/s41396-020-00889-4	NA	d__Bacteria;p__Nitrospinota;c__Nitrospinia;o__Nitrospinales;f__Nitrospinaceae;g__LS-NOB;s__LS-NOB sp018673915	GCA_018673915.1	95	d__Bacteria;p__Nitrospinota;c__Nitrospinia;o__Nitrospinales;f__Nitrospinaceae;g__LS-NOB;s__LS-NOB sp018673915	100	1	GCA_018673915.1	95	d__Bacteria;p__Nitrospinota;c__Nitrospinia;o__Nitrospinales;f__Nitrospinaceae;g__LS-NOB;s__LS-NOB sp018673915	100	1	d__Bacteria;p__Nitrospinota;c__Nitrospinia;o__Nitrospinales;f__Nitrospinaceae;g__LS-NOB;s__	taxonomic classification defined by topology and ANI	topological placement and ANI have congruent species assignments	GCA_018664975.1, s__LS-NOB sp018664975, 95.0, 86.85, 0.78; GCA_018653085.1, s__LS-NOB sp018653085, 95.0, 80.51, 0.64; GCA_003545625.1, s__LS-NOB sp003545625, 95.0, 80.24, 0.73; GCA_001542995.1, s__LS-NOB sp001542995, 95.0, 79.58, 0.58; GCA_014382285.1, s__LS-NOB sp014382285, 95.0, 79.12, 0.52; GCA_012961055.1, s__LS-NOB sp012961055, 95.0, 78.85, 0.59; GCA_002786505.1, s__LS-NOB sp002786505, 95.0,…	75.04	11	N/A	N/A	GTDB-Tk v2.1.0	k__Bacteria (UID3187)	2258	188	117	55	129	4	0	0	0	87.5	2.56	0
SI037_bin130	SI037_bin130	PRJNA630981	SAMN14914050	GCA_018673115.1	NA	NA	NA	NA	Lin, H., Ascher, D. B., Myung, Y., Lamborg, C. H., Hallam, S. J., Gionfriddo, C. M., Holt, K. E., & Moreau, J. W. (2021). Mercury methylation by metabolically versatile and cosmopolitan marine bacteria. The ISME Journal, 15(6), 1810‚Äì1825. https://doi.org/10.1038/s41396-020-00889-4	deposited as Nitrospinota, but classified differently by GTDB-Tk	d__Bacteria;p__UBA8248;c__UBA8248;o__UBA8248;f__UBA8248;g__UBA8248;s__UBA8248 sp018669005	GCA_018669005.1	95	d__Bacteria;p__UBA8248;c__UBA8248;o__UBA8248;f__UBA8248;g__UBA8248;s__UBA8248 sp018669005	99.88	0.96	GCA_018669005.1	95	d__Bacteria;p__UBA8248;c__UBA8248;o__UBA8248;f__UBA8248;g__UBA8248;s__UBA8248 sp018669005	99.88	0.96	d__Bacteria;p__UBA8248;c__UBA8248;o__UBA8248;f__UBA8248;g__UBA8248;s__	taxonomic classification defined by topology and ANI	topological placement and ANI have congruent species assignments	GCA_002685755.1, s__UBA8248 sp002685755, 95.0, 77.74, 0.24	81	11	N/A	N/A	GTDB-Tk v2.1.0	NA	NA	NA	NA	NA	NA	NA	NA	NA	NA	NA	NA	NA
SI037_bin132	SI037_bin132	PRJNA630981	SAMN14914052	GCA_018673075.1	NA	NA	NA	NA	Lin, H., Ascher, D. B., Myung, Y., Lamborg, C. H., Hallam, S. J., Gionfriddo, C. M., Holt, K. E., & Moreau, J. W. (2021). Mercury methylation by metabolically versatile and cosmopolitan marine bacteria. The ISME Journal, 15(6), 1810‚ 1825. https://doi.org/10.1038/s41396-020-00889-4	NA	d__Bacteria;p__Nitrospinota;c__Nitrospinia;o__Nitrospinales;f__Nitrospinaceae;g__LS-NOB;s__LS-NOB sp018653085	GCA_018653085.1	95	d__Bacteria;p__Nitrospinota;c__Nitrospinia;o__Nitrospinales;f__Nitrospinaceae;g__LS-NOB;s__LS-NOB sp018653085	99.76	0.96	GCA_018653085.1	95	d__Bacteria;p__Nitrospinota;c__Nitrospinia;o__Nitrospinales;f__Nitrospinaceae;g__LS-NOB;s__LS-NOB sp018653085	99.76	0.96	d__Bacteria;p__Nitrospinota;c__Nitrospinia;o__Nitrospinales;f__Nitrospinaceae;g__LS-NOB;s__	taxonomic classification defined by topology and ANI	topological placement and ANI have congruent species assignments	GCA_003545625.1, s__LS-NOB sp003545625, 95.0, 86.57, 0.81; GCA_001542995.1, s__LS-NOB sp001542995, 95.0, 81.34, 0.65; GCA_014382285.1, s__LS-NOB sp014382285, 95.0, 80.38, 0.63; GCA_018673915.1, s__LS-NOB sp018673915, 95.0, 80.13, 0.64; GCA_002786505.1, s__LS-NOB sp002786505, 95.0, 79.73, 0.59; GCA_018664975.1, s__LS-NOB sp018664975, 95.0, 79.29, 0.53; GCA_002454045.1, s__LS-NOB sp002454045, 95.0,…	81.12	11	N/A	Genome has more than 10.8% of markers with multiple hits	GTDB-Tk v2.1.0	k__Bacteria (UID3187)	2258	188	117	9	172	7	0	0	0	93.96	3.68	42.86
SI037_bin158	SI037_bin158	PRJNA630981	SAMN14914079	GCA_018676555.1	NA	NA	NA	NA	Lin, H., Ascher, D. B., Myung, Y., Lamborg, C. H., Hallam, S. J., Gionfriddo, C. M., Holt, K. E., & Moreau, J. W. (2021). Mercury methylation by metabolically versatile and cosmopolitan marine bacteria. The ISME Journal, 15(6), 1810‚ 1825. https://doi.org/10.1038/s41396-020-00889-4	NA	d__Bacteria;p__Nitrospinota;c__Nitrospinia;o__Nitrospinales;f__Nitrospinaceae;g__LS-NOB;s__LS-NOB sp018673915	GCA_018673915.1	95	d__Bacteria;p__Nitrospinota;c__Nitrospinia;o__Nitrospinales;f__Nitrospinaceae;g__LS-NOB;s__LS-NOB sp018673915	99.94	0.96	GCA_018673915.1	95	d__Bacteria;p__Nitrospinota;c__Nitrospinia;o__Nitrospinales;f__Nitrospinaceae;g__LS-NOB;s__LS-NOB sp018673915	99.94	0.96	d__Bacteria;p__Nitrospinota;c__Nitrospinia;o__Nitrospinales;f__Nitrospinaceae;g__LS-NOB;s__	taxonomic classification defined by topology and ANI	topological placement and ANI have congruent species assignments	GCA_018664975.1, s__LS-NOB sp018664975, 95.0, 86.97, 0.83; GCA_018653085.1, s__LS-NOB sp018653085, 95.0, 80.73, 0.68; GCA_003545625.1, s__LS-NOB sp003545625, 95.0, 80.59, 0.79; GCA_001542995.1, s__LS-NOB sp001542995, 95.0, 79.55, 0.63; GCA_014382285.1, s__LS-NOB sp014382285, 95.0, 79.28, 0.55; GCA_012961055.1, s__LS-NOB sp012961055, 95.0, 78.92, 0.62; GCA_002786505.1, s__LS-NOB sp002786505, 95.0,…	87.87	11	N/A	N/A	GTDB-Tk v2.1.0	k__Bacteria (UID3187)	2258	188	117	9	167	12	0	0	0	93.96	5.38	33.33
SI037_bin93	SI037_bin93	PRJNA630981	SAMN14914215	GCA_018692155.1	NA	NA	NA	NA	Lin, H., Ascher, D. B., Myung, Y., Lamborg, C. H., Hallam, S. J., Gionfriddo, C. M., Holt, K. E., & Moreau, J. W. (2021). Mercury methylation by metabolically versatile and cosmopolitan marine bacteria. The ISME Journal, 15(6), 1810‚ 1825. https://doi.org/10.1038/s41396-020-00889-4	NA	d__Bacteria;p__Nitrospinota;c__Nitrospinia;o__Nitrospinales;f__Nitrospinaceae;g__Nitromaritima;s__Nitromaritima sp018647025	GCA_018647025.1	95	d__Bacteria;p__Nitrospinota;c__Nitrospinia;o__Nitrospinales;f__Nitrospinaceae;g__Nitromaritima;s__Nitromaritima sp018647025	98.65	0.71	GCA_018647025.1	95	d__Bacteria;p__Nitrospinota;c__Nitrospinia;o__Nitrospinales;f__Nitrospinaceae;g__Nitromaritima;s__Nitromaritima sp018647025	98.65	0.71	d__Bacteria;p__Nitrospinota;c__Nitrospinia;o__Nitrospinales;f__Nitrospinaceae;g__Nitromaritima;s__	taxonomic classification defined by topology and ANI	topological placement and ANI have congruent species assignments	GCA_000372225.1, s__Nitromaritima sp000372225, 95.0, 82.14, 0.59; GCA_018697205.1, s__Nitromaritima sp018697205, 95.0, 80.39, 0.61; GCA_905182935.1, s__Nitromaritima sp905182935, 95.0, 78.44, 0.3; GCA_002731985.1, s__Nitromaritima sp002731985, 95.0, 76.56, 0.09; GCA_003451695.1, s__Nitromaritima sp003451695, 95.0, 76.1, 0.07	72.8	11	N/A	N/A	GTDB-Tk v2.1.0	k__Bacteria (UID3187)	2258	188	117	35	141	12	0	0	0	87.84	8.76	58.33
SI037S2_bin23	SI037S2_bin23	PRJNA630981	SAMN14914237	GCA_018692535.1	NA	NA	NA	NA	Lin, H., Ascher, D. B., Myung, Y., Lamborg, C. H., Hallam, S. J., Gionfriddo, C. M., Holt, K. E., & Moreau, J. W. (2021). Mercury methylation by metabolically versatile and cosmopolitan marine bacteria. The ISME Journal, 15(6), 1810‚ 1825. https://doi.org/10.1038/s41396-020-00889-4	NA	d__Bacteria;p__Nitrospinota;c__Nitrospinia;o__Nitrospinales;f__Nitrospinaceae;g__LS-NOB;s__LS-NOB sp018653085	GCA_018653085.1	95	d__Bacteria;p__Nitrospinota;c__Nitrospinia;o__Nitrospinales;f__Nitrospinaceae;g__LS-NOB;s__LS-NOB sp018653085	99.73	0.95	GCA_018653085.1	95	d__Bacteria;p__Nitrospinota;c__Nitrospinia;o__Nitrospinales;f__Nitrospinaceae;g__LS-NOB;s__LS-NOB sp018653085	99.73	0.95	d__Bacteria;p__Nitrospinota;c__Nitrospinia;o__Nitrospinales;f__Nitrospinaceae;g__LS-NOB;s__	taxonomic classification defined by topology and ANI	topological placement and ANI have congruent species assignments	GCA_003545625.1, s__LS-NOB sp003545625, 95.0, 86.7, 0.84; GCA_001542995.1, s__LS-NOB sp001542995, 95.0, 81.47, 0.66; GCA_018673915.1, s__LS-NOB sp018673915, 95.0, 80.6, 0.65; GCA_014382285.1, s__LS-NOB sp014382285, 95.0, 80.43, 0.63; GCA_002786505.1, s__LS-NOB sp002786505, 95.0, 79.82, 0.62; GCA_018664975.1, s__LS-NOB sp018664975, 95.0, 79.36, 0.57; GCA_002454045.1, s__LS-NOB sp002454045, 95.0, 7…	87.53	11	N/A	N/A	GTDB-Tk v2.1.0	k__Bacteria (UID3187)	2258	188	117	9	173	6	0	0	0	93.96	4.27	50
SI037S2_bin32	SI037S2_bin32	PRJNA630981	SAMN14914247	GCA_018692775.1	NA	NA	NA	NA	Lin, H., Ascher, D. B., Myung, Y., Lamborg, C. H., Hallam, S. J., Gionfriddo, C. M., Holt, K. E., & Moreau, J. W. (2021). Mercury methylation by metabolically versatile and cosmopolitan marine bacteria. The ISME Journal, 15(6), 1810‚ 1825. https://doi.org/10.1038/s41396-020-00889-4	NA	d__Bacteria;p__Nitrospinota;c__Nitrospinia;o__Nitrospinales;f__Nitrospinaceae;g__LS-NOB;s__LS-NOB sp018673915	GCA_018673915.1	95	d__Bacteria;p__Nitrospinota;c__Nitrospinia;o__Nitrospinales;f__Nitrospinaceae;g__LS-NOB;s__LS-NOB sp018673915	99.88	0.94	GCA_018673915.1	95	d__Bacteria;p__Nitrospinota;c__Nitrospinia;o__Nitrospinales;f__Nitrospinaceae;g__LS-NOB;s__LS-NOB sp018673915	99.88	0.94	d__Bacteria;p__Nitrospinota;c__Nitrospinia;o__Nitrospinales;f__Nitrospinaceae;g__LS-NOB;s__	taxonomic classification defined by topology and ANI	topological placement and ANI have congruent species assignments	GCA_018664975.1, s__LS-NOB sp018664975, 95.0, 86.93, 0.82; GCA_003545625.1, s__LS-NOB sp003545625, 95.0, 80.37, 0.77; GCA_018653085.1, s__LS-NOB sp018653085, 95.0, 80.22, 0.68; GCA_001542995.1, s__LS-NOB sp001542995, 95.0, 79.59, 0.61; GCA_014382285.1, s__LS-NOB sp014382285, 95.0, 79.08, 0.54; GCA_012961055.1, s__LS-NOB sp012961055, 95.0, 78.94, 0.61; GCA_002786505.1, s__LS-NOB sp002786505, 95.0,…	85.46	11	N/A	N/A	GTDB-Tk v2.1.0	k__Bacteria (UID3187)	2258	188	117	13	168	7	0	0	0	94.53	4.7	28.57
SI037S4_bin32	SI037S4_bin32	PRJNA630981	SAMN14914339	GCA_018694935.1	NA	NA	NA	NA	Lin, H., Ascher, D. B., Myung, Y., Lamborg, C. H., Hallam, S. J., Gionfriddo, C. M., Holt, K. E., & Moreau, J. W. (2021). Mercury methylation by metabolically versatile and cosmopolitan marine bacteria. The ISME Journal, 15(6), 1810‚ 1825. https://doi.org/10.1038/s41396-020-00889-4	NA	d__Bacteria;p__Nitrospinota;c__Nitrospinia;o__Nitrospinales;f__Nitrospinaceae;g__LS-NOB;s__LS-NOB sp018653085	GCA_018653085.1	95	d__Bacteria;p__Nitrospinota;c__Nitrospinia;o__Nitrospinales;f__Nitrospinaceae;g__LS-NOB;s__LS-NOB sp018653085	99.79	0.93	GCA_018653085.1	95	d__Bacteria;p__Nitrospinota;c__Nitrospinia;o__Nitrospinales;f__Nitrospinaceae;g__LS-NOB;s__LS-NOB sp018653085	99.79	0.93	d__Bacteria;p__Nitrospinota;c__Nitrospinia;o__Nitrospinales;f__Nitrospinaceae;g__LS-NOB;s__	taxonomic classification defined by topology and ANI	topological placement and ANI have congruent species assignments	GCA_003545625.1, s__LS-NOB sp003545625, 95.0, 86.69, 0.8; GCA_001542995.1, s__LS-NOB sp001542995, 95.0, 81.41, 0.62; GCA_014382285.1, s__LS-NOB sp014382285, 95.0, 80.51, 0.6; GCA_018673915.1, s__LS-NOB sp018673915, 95.0, 80.11, 0.64; GCA_002786505.1, s__LS-NOB sp002786505, 95.0, 79.96, 0.6; GCA_018664975.1, s__LS-NOB sp018664975, 95.0, 79.39, 0.54; GCA_905612265.1, s__LS-NOB sp905612265, 95.0, 78…	87.57	11	N/A	N/A	GTDB-Tk v2.1.0	k__Bacteria (UID3187)	2258	188	117	10	171	7	0	0	0	93.54	4.34	57.14
SI037S4_bin53	SI037S4_bin53	PRJNA630981	SAMN14914362	GCA_018695335.1	NA	NA	NA	NA	Lin, H., Ascher, D. B., Myung, Y., Lamborg, C. H., Hallam, S. J., Gionfriddo, C. M., Holt, K. E., & Moreau, J. W. (2021). Mercury methylation by metabolically versatile and cosmopolitan marine bacteria. The ISME Journal, 15(6), 1810‚ 1825. https://doi.org/10.1038/s41396-020-00889-4	NA	d__Bacteria;p__Nitrospinota;c__Nitrospinia;o__Nitrospinales;f__Nitrospinaceae;g__LS-NOB;s__LS-NOB sp018673915	GCA_018673915.1	95	d__Bacteria;p__Nitrospinota;c__Nitrospinia;o__Nitrospinales;f__Nitrospinaceae;g__LS-NOB;s__LS-NOB sp018673915	99.96	0.94	GCA_018673915.1	95	d__Bacteria;p__Nitrospinota;c__Nitrospinia;o__Nitrospinales;f__Nitrospinaceae;g__LS-NOB;s__LS-NOB sp018673915	99.96	0.94	d__Bacteria;p__Nitrospinota;c__Nitrospinia;o__Nitrospinales;f__Nitrospinaceae;g__LS-NOB;s__	taxonomic classification defined by topology and ANI	topological placement and ANI have congruent species assignments	GCA_018664975.1, s__LS-NOB sp018664975, 95.0, 86.92, 0.83; GCA_018653085.1, s__LS-NOB sp018653085, 95.0, 80.69, 0.69; GCA_003545625.1, s__LS-NOB sp003545625, 95.0, 80.43, 0.8; GCA_001542995.1, s__LS-NOB sp001542995, 95.0, 79.59, 0.62; GCA_014382285.1, s__LS-NOB sp014382285, 95.0, 79.13, 0.56; GCA_012961055.1, s__LS-NOB sp012961055, 95.0, 78.92, 0.62; GCA_002786505.1, s__LS-NOB sp002786505, 95.0, …	91.2	11	N/A	N/A	GTDB-Tk v2.1.0	k__Bacteria (UID3187)	2258	188	117	5	176	7	0	0	0	96.53	4.33	28.57
SI039_bin116	SI039_bin116	PRJNA630981	SAMN14914401	GCA_018696635.1	NA	NA	NA	NA	Lin, H., Ascher, D. B., Myung, Y., Lamborg, C. H., Hallam, S. J., Gionfriddo, C. M., Holt, K. E., & Moreau, J. W. (2021). Mercury methylation by metabolically versatile and cosmopolitan marine bacteria. The ISME Journal, 15(6), 1810‚ 1825. https://doi.org/10.1038/s41396-020-00889-4	NA	d__Bacteria;p__Nitrospinota;c__Nitrospinia;o__Nitrospinales;f__Nitrospinaceae;g__LS-NOB;s__LS-NOB sp018673915	GCA_018673915.1	95	d__Bacteria;p__Nitrospinota;c__Nitrospinia;o__Nitrospinales;f__Nitrospinaceae;g__LS-NOB;s__LS-NOB sp018673915	99.95	0.97	GCA_018673915.1	95	d__Bacteria;p__Nitrospinota;c__Nitrospinia;o__Nitrospinales;f__Nitrospinaceae;g__LS-NOB;s__LS-NOB sp018673915	99.95	0.97	d__Bacteria;p__Nitrospinota;c__Nitrospinia;o__Nitrospinales;f__Nitrospinaceae;g__LS-NOB;s__	taxonomic classification defined by topology and ANI	topological placement and ANI have congruent species assignments	GCA_018664975.1, s__LS-NOB sp018664975, 95.0, 86.87, 0.82; GCA_018653085.1, s__LS-NOB sp018653085, 95.0, 80.83, 0.68; GCA_003545625.1, s__LS-NOB sp003545625, 95.0, 80.51, 0.79; GCA_001542995.1, s__LS-NOB sp001542995, 95.0, 79.56, 0.65; GCA_014382285.1, s__LS-NOB sp014382285, 95.0, 79.25, 0.56; GCA_012961055.1, s__LS-NOB sp012961055, 95.0, 78.87, 0.64; GCA_002786505.1, s__LS-NOB sp002786505, 95.0,…	89.54	11	N/A	N/A	GTDB-Tk v2.1.0	k__Bacteria (UID3187)	2258	188	117	5	172	11	0	0	0	96.53	4.59	54.55
SI039_bin43	SI039_bin43	PRJNA630981	SAMN14914448	GCA_018669775.1	NA	NA	NA	NA	Lin, H., Ascher, D. B., Myung, Y., Lamborg, C. H., Hallam, S. J., Gionfriddo, C. M., Holt, K. E., & Moreau, J. W. (2021). Mercury methylation by metabolically versatile and cosmopolitan marine bacteria. The ISME Journal, 15(6), 1810‚ 1825. https://doi.org/10.1038/s41396-020-00889-4	NA	d__Bacteria;p__Nitrospinota;c__Nitrospinia;o__Nitrospinales;f__Nitrospinaceae;g__UBA8687;s__UBA8687 sp018665625	GCA_018665625.1	95	d__Bacteria;p__Nitrospinota;c__Nitrospinia;o__Nitrospinales;f__Nitrospinaceae;g__UBA8687;s__UBA8687 sp018665625	99.49	0.64	GCA_018665625.1	95	d__Bacteria;p__Nitrospinota;c__Nitrospinia;o__Nitrospinales;f__Nitrospinaceae;g__UBA8687;s__UBA8687 sp018665625	99.49	0.64	d__Bacteria;p__Nitrospinota;c__Nitrospinia;o__Nitrospinales;f__Nitrospinaceae;g__UBA8687;s__	taxonomic classification defined by topology and ANI	topological placement and ANI have congruent species assignments	GCA_016763735.1, s__UBA8687 sp016763735, 95.0, 80.0, 0.5; GCA_013349585.1, s__UBA8687 sp013349585, 95.0, 79.21, 0.52; GCA_009873655.1, s__UBA8687 sp009873655, 95.0, 78.43, 0.38; GCA_002697825.1, s__UBA8687 sp002697825, 95.0, 77.83, 0.33; GCA_002721515.1, s__UBA8687 sp002721515, 95.0, 77.24, 0.21	71.03	11	N/A	N/A	GTDB-Tk v2.1.0	k__Bacteria (UID3187)	2258	188	117	30	149	7	2	0	0	80.72	7.01	0
SI039_bin56	SI039_bin56	PRJNA630981	SAMN14914462	GCA_018697205.1	NA	NA	NA	NA	Lin, H., Ascher, D. B., Myung, Y., Lamborg, C. H., Hallam, S. J., Gionfriddo, C. M., Holt, K. E., & Moreau, J. W. (2021). Mercury methylation by metabolically versatile and cosmopolitan marine bacteria. The ISME Journal, 15(6), 1810‚ 1825. https://doi.org/10.1038/s41396-020-00889-4	NA	d__Bacteria;p__Nitrospinota;c__Nitrospinia;o__Nitrospinales;f__Nitrospinaceae;g__Nitromaritima;s__Nitromaritima sp018697205	GCA_018697205.1	95	d__Bacteria;p__Nitrospinota;c__Nitrospinia;o__Nitrospinales;f__Nitrospinaceae;g__Nitromaritima;s__Nitromaritima sp018697205	100	0.99	GCA_018697205.1	95	d__Bacteria;p__Nitrospinota;c__Nitrospinia;o__Nitrospinales;f__Nitrospinaceae;g__Nitromaritima;s__Nitromaritima sp018697205	100	0.99	d__Bacteria;p__Nitrospinota;c__Nitrospinia;o__Nitrospinales;f__Nitrospinaceae;g__Nitromaritima;s__	taxonomic classification defined by topology and ANI	topological placement and ANI have congruent species assignments	GCA_000372225.1, s__Nitromaritima sp000372225, 95.0, 80.45, 0.53; GCA_018647025.1, s__Nitromaritima sp018647025, 95.0, 79.94, 0.61; GCA_905182935.1, s__Nitromaritima sp905182935, 95.0, 77.42, 0.31; GCA_003451695.1, s__Nitromaritima sp003451695, 95.0, 76.21, 0.1; GCA_002731985.1, s__Nitromaritima sp002731985, 95.0, 75.89, 0.09	80.28	11	N/A	N/A	GTDB-Tk v2.1.0	k__Bacteria (UID3187)	2258	188	117	35	147	6	0	0	0	87.13	4.27	0
SI039_bin58	SI039_bin58	PRJNA630981	SAMN14914464	GCA_018697335.1	NA	NA	NA	NA	Lin, H., Ascher, D. B., Myung, Y., Lamborg, C. H., Hallam, S. J., Gionfriddo, C. M., Holt, K. E., & Moreau, J. W. (2021). Mercury methylation by metabolically versatile and cosmopolitan marine bacteria. The ISME Journal, 15(6), 1810‚ 1825. https://doi.org/10.1038/s41396-020-00889-4	NA	d__Bacteria;p__Nitrospinota;c__Nitrospinia;o__Nitrospinales;f__Nitrospinaceae;g__LS-NOB;s__LS-NOB sp018653085	GCA_018653085.1	95	d__Bacteria;p__Nitrospinota;c__Nitrospinia;o__Nitrospinales;f__Nitrospinaceae;g__LS-NOB;s__LS-NOB sp018653085	99.77	0.96	GCA_018653085.1	95	d__Bacteria;p__Nitrospinota;c__Nitrospinia;o__Nitrospinales;f__Nitrospinaceae;g__LS-NOB;s__LS-NOB sp018653085	99.77	0.96	d__Bacteria;p__Nitrospinota;c__Nitrospinia;o__Nitrospinales;f__Nitrospinaceae;g__LS-NOB;s__	taxonomic classification defined by topology and ANI	topological placement and ANI have congruent species assignments	GCA_003545625.1, s__LS-NOB sp003545625, 95.0, 86.78, 0.82; GCA_001542995.1, s__LS-NOB sp001542995, 95.0, 81.44, 0.65; GCA_014382285.1, s__LS-NOB sp014382285, 95.0, 80.38, 0.62; GCA_018673915.1, s__LS-NOB sp018673915, 95.0, 80.2, 0.65; GCA_002786505.1, s__LS-NOB sp002786505, 95.0, 79.77, 0.62; GCA_018664975.1, s__LS-NOB sp018664975, 95.0, 79.48, 0.55; GCA_002454045.1, s__LS-NOB sp002454045, 95.0, …	88.76	11	N/A	N/A	GTDB-Tk v2.1.0	k__Bacteria (UID3187)	2258	188	117	6	176	6	0	0	0	96.1	3.63	33.33
SI039_bin8	SI039_bin8	PRJNA630981	SAMN14914488	GCA_018672735.1	NA	NA	NA	NA	Lin, H., Ascher, D. B., Myung, Y., Lamborg, C. H., Hallam, S. J., Gionfriddo, C. M., Holt, K. E., & Moreau, J. W. (2021). Mercury methylation by metabolically versatile and cosmopolitan marine bacteria. The ISME Journal, 15(6), 1810‚ 1825. https://doi.org/10.1038/s41396-020-00889-4	NA	d__Bacteria;p__Nitrospinota;c__Nitrospinia;o__Nitrospinales;f__Nitrospinaceae;g__Nitromaritima;s__Nitromaritima sp018647025	GCA_018647025.1	95	d__Bacteria;p__Nitrospinota;c__Nitrospinia;o__Nitrospinales;f__Nitrospinaceae;g__Nitromaritima;s__Nitromaritima sp018647025	98.54	0.75	GCA_018647025.1	95	d__Bacteria;p__Nitrospinota;c__Nitrospinia;o__Nitrospinales;f__Nitrospinaceae;g__Nitromaritima;s__Nitromaritima sp018647025	98.54	0.75	d__Bacteria;p__Nitrospinota;c__Nitrospinia;o__Nitrospinales;f__Nitrospinaceae;g__Nitromaritima;s__	taxonomic classification defined by topology and ANI	topological placement and ANI have congruent species assignments	GCA_000372225.1, s__Nitromaritima sp000372225, 95.0, 82.12, 0.57; GCA_018697205.1, s__Nitromaritima sp018697205, 95.0, 79.96, 0.58; GCA_905182935.1, s__Nitromaritima sp905182935, 95.0, 78.46, 0.28; GCA_002731985.1, s__Nitromaritima sp002731985, 95.0, 76.75, 0.07; GCA_003451695.1, s__Nitromaritima sp003451695, 95.0, 75.79, 0.06	71.68	11	N/A	Genome has more than 10.0% of markers with multiple hits	GTDB-Tk v2.1.0	k__Bacteria (UID3187)	2258	188	117	36	140	12	0	0	0	86.58	9.4	16.67
SI047_bin120	SI047_bin120	PRJNA630981	SAMN14914534	GCA_018658015.1	NA	NA	NA	NA	Lin, H., Ascher, D. B., Myung, Y., Lamborg, C. H., Hallam, S. J., Gionfriddo, C. M., Holt, K. E., & Moreau, J. W. (2021). Mercury methylation by metabolically versatile and cosmopolitan marine bacteria. The ISME Journal, 15(6), 1810‚ 1825. https://doi.org/10.1038/s41396-020-00889-4	NA	d__Bacteria;p__Nitrospinota;c__Nitrospinia;o__Nitrospinales;f__Nitrospinaceae;g__LS-NOB;s__LS-NOB sp018653085	GCA_018653085.1	95	d__Bacteria;p__Nitrospinota;c__Nitrospinia;o__Nitrospinales;f__Nitrospinaceae;g__LS-NOB;s__LS-NOB sp018653085	99.88	0.96	GCA_018653085.1	95	d__Bacteria;p__Nitrospinota;c__Nitrospinia;o__Nitrospinales;f__Nitrospinaceae;g__LS-NOB;s__LS-NOB sp018653085	99.88	0.96	d__Bacteria;p__Nitrospinota;c__Nitrospinia;o__Nitrospinales;f__Nitrospinaceae;g__LS-NOB;s__	taxonomic classification defined by topology and ANI	topological placement and ANI have congruent species assignments	GCA_003545625.1, s__LS-NOB sp003545625, 95.0, 86.87, 0.89; GCA_001542995.1, s__LS-NOB sp001542995, 95.0, 81.5, 0.71; GCA_014382285.1, s__LS-NOB sp014382285, 95.0, 80.52, 0.66; GCA_018673915.1, s__LS-NOB sp018673915, 95.0, 80.24, 0.63; GCA_002786505.1, s__LS-NOB sp002786505, 95.0, 79.88, 0.68; GCA_018664975.1, s__LS-NOB sp018664975, 95.0, 79.48, 0.61; GCA_002454045.1, s__LS-NOB sp002454045, 95.0, …	91.2	11	N/A	N/A	GTDB-Tk v2.1.0	k__Bacteria (UID3187)	2258	188	117	5	179	4	0	0	0	96.96	2.56	0
SI047_bin36	SI047_bin36	PRJNA630981	SAMN14914572	GCA_018657265.1	NA	NA	NA	NA	Lin, H., Ascher, D. B., Myung, Y., Lamborg, C. H., Hallam, S. J., Gionfriddo, C. M., Holt, K. E., & Moreau, J. W. (2021). Mercury methylation by metabolically versatile and cosmopolitan marine bacteria. The ISME Journal, 15(6), 1810‚ 1825. https://doi.org/10.1038/s41396-020-00889-4	NA	d__Bacteria;p__Nitrospinota;c__Nitrospinia;o__Nitrospinales;f__Nitrospinaceae;g__LS-NOB;s__LS-NOB sp018673915	GCA_018673915.1	95	d__Bacteria;p__Nitrospinota;c__Nitrospinia;o__Nitrospinales;f__Nitrospinaceae;g__LS-NOB;s__LS-NOB sp018673915	99.91	0.97	GCA_018673915.1	95	d__Bacteria;p__Nitrospinota;c__Nitrospinia;o__Nitrospinales;f__Nitrospinaceae;g__LS-NOB;s__LS-NOB sp018673915	99.91	0.97	d__Bacteria;p__Nitrospinota;c__Nitrospinia;o__Nitrospinales;f__Nitrospinaceae;g__LS-NOB;s__	taxonomic classification defined by topology and ANI	topological placement and ANI have congruent species assignments	GCA_018664975.1, s__LS-NOB sp018664975, 95.0, 86.92, 0.82; GCA_018653085.1, s__LS-NOB sp018653085, 95.0, 80.7, 0.68; GCA_003545625.1, s__LS-NOB sp003545625, 95.0, 80.41, 0.78; GCA_001542995.1, s__LS-NOB sp001542995, 95.0, 79.71, 0.63; GCA_014382285.1, s__LS-NOB sp014382285, 95.0, 79.12, 0.57; GCA_012961055.1, s__LS-NOB sp012961055, 95.0, 78.99, 0.61; GCA_002786505.1, s__LS-NOB sp002786505, 95.0, …	92.02	11	N/A	N/A	GTDB-Tk v2.1.0	k__Bacteria (UID3187)	2258	188	117	5	177	6	0	0	0	96.53	4.27	16.67
SI047_bin81	SI047_bin81	PRJNA630981	SAMN14914621	GCA_018656185.1	NA	NA	NA	NA	Lin, H., Ascher, D. B., Myung, Y., Lamborg, C. H., Hallam, S. J., Gionfriddo, C. M., Holt, K. E., & Moreau, J. W. (2021). Mercury methylation by metabolically versatile and cosmopolitan marine bacteria. The ISME Journal, 15(6), 1810‚Äì1825. https://doi.org/10.1038/s41396-020-00889-4	deposited as Nitrospinota, but classified differently by GTDB-Tk	d__Bacteria;p__UBA8248;c__UBA8248;o__UBA8248;f__UBA8248;g__UBA8248;s__UBA8248 sp018669005	GCA_018669005.1	95	d__Bacteria;p__UBA8248;c__UBA8248;o__UBA8248;f__UBA8248;g__UBA8248;s__UBA8248 sp018669005	99.86	0.94	GCA_018669005.1	95	d__Bacteria;p__UBA8248;c__UBA8248;o__UBA8248;f__UBA8248;g__UBA8248;s__UBA8248 sp018669005	99.86	0.94	d__Bacteria;p__UBA8248;c__UBA8248;o__UBA8248;f__UBA8248;g__UBA8248;s__	taxonomic classification defined by topology and ANI	topological placement and ANI have congruent species assignments	GCA_002685755.1, s__UBA8248 sp002685755, 95.0, 77.72, 0.25	89.32	11	N/A	N/A	GTDB-Tk v2.1.0	NA	NA	NA	NA	NA	NA	NA	NA	NA	NA	NA	NA	NA
SI048_bin103	SI048_bin103	PRJNA630981	SAMN14914646	GCA_018653385.1	NA	NA	NA	NA	Lin, H., Ascher, D. B., Myung, Y., Lamborg, C. H., Hallam, S. J., Gionfriddo, C. M., Holt, K. E., & Moreau, J. W. (2021). Mercury methylation by metabolically versatile and cosmopolitan marine bacteria. The ISME Journal, 15(6), 1810‚ 1825. https://doi.org/10.1038/s41396-020-00889-4	NA	d__Bacteria;p__Nitrospinota;c__Nitrospinia;o__Nitrospinales;f__Nitrospinaceae;g__Nitromaritima;s__	N/A	N/A	N/A	N/A	N/A	GCA_000372225.1	95	d__Bacteria;p__Nitrospinota;c__Nitrospinia;o__Nitrospinales;f__Nitrospinaceae;g__Nitromaritima;s__Nitromaritima sp000372225	89.55	0.65	d__Bacteria;p__Nitrospinota;c__Nitrospinia;o__Nitrospinales;f__Nitrospinaceae;g__Nitromaritima;s__	taxonomic classification defined by topology and ANI	classification based on placement in class-level tree	GCA_018647025.1, s__Nitromaritima sp018647025, 95.0, 81.14, 0.46; GCA_018697205.1, s__Nitromaritima sp018697205, 95.0, 79.99, 0.58; GCA_905182935.1, s__Nitromaritima sp905182935, 95.0, 77.45, 0.23; GCA_002731985.1, s__Nitromaritima sp002731985, 95.0, 76.72, 0.12; GCA_003451695.1, s__Nitromaritima sp003451695, 95.0, 76.25, 0.1	58.62	11	0.97493	Genome not assigned to closest species as it falls outside its pre-defined ANI radius	GTDB-Tk v2.1.0	k__Bacteria (UID3187)	2258	188	117	73	113	2	0	0	0	70.93	1.71	50
SI048_bin14	SI048_bin14	PRJNA630981	SAMN14914662	GCA_018653085.1	NA	NA	NA	NA	Lin, H., Ascher, D. B., Myung, Y., Lamborg, C. H., Hallam, S. J., Gionfriddo, C. M., Holt, K. E., & Moreau, J. W. (2021). Mercury methylation by metabolically versatile and cosmopolitan marine bacteria. The ISME Journal, 15(6), 1810‚ 1825. https://doi.org/10.1038/s41396-020-00889-4	NA	d__Bacteria;p__Nitrospinota;c__Nitrospinia;o__Nitrospinales;f__Nitrospinaceae;g__LS-NOB;s__LS-NOB sp018653085	GCA_018653085.1	95	d__Bacteria;p__Nitrospinota;c__Nitrospinia;o__Nitrospinales;f__Nitrospinaceae;g__LS-NOB;s__LS-NOB sp018653085	100	1	GCA_018653085.1	95	d__Bacteria;p__Nitrospinota;c__Nitrospinia;o__Nitrospinales;f__Nitrospinaceae;g__LS-NOB;s__LS-NOB sp018653085	100	1	d__Bacteria;p__Nitrospinota;c__Nitrospinia;o__Nitrospinales;f__Nitrospinaceae;g__LS-NOB;s__	taxonomic classification defined by topology and ANI	topological placement and ANI have congruent species assignments	GCA_003545625.1, s__LS-NOB sp003545625, 95.0, 86.97, 0.9; GCA_001542995.1, s__LS-NOB sp001542995, 95.0, 81.46, 0.71; GCA_018673915.1, s__LS-NOB sp018673915, 95.0, 80.51, 0.64; GCA_014382285.1, s__LS-NOB sp014382285, 95.0, 80.47, 0.67; GCA_002786505.1, s__LS-NOB sp002786505, 95.0, 79.93, 0.69; GCA_018664975.1, s__LS-NOB sp018664975, 95.0, 79.54, 0.62; GCA_002454045.1, s__LS-NOB sp002454045, 95.0, …	91.04	11	N/A	N/A	GTDB-Tk v2.1.0	k__Bacteria (UID3187)	2258	188	117	5	179	4	0	0	0	96.53	2.56	0
SI048_bin67	SI048_bin67	PRJNA630981	SAMN14914748	GCA_018651865.1	NA	NA	NA	NA	Lin, H., Ascher, D. B., Myung, Y., Lamborg, C. H., Hallam, S. J., Gionfriddo, C. M., Holt, K. E., & Moreau, J. W. (2021). Mercury methylation by metabolically versatile and cosmopolitan marine bacteria. The ISME Journal, 15(6), 1810‚ 1825. https://doi.org/10.1038/s41396-020-00889-4	NA	d__Bacteria;p__Nitrospinota;c__Nitrospinia;o__Nitrospinales;f__Nitrospinaceae;g__Nitromaritima;s__Nitromaritima sp018647025	GCA_018647025.1	95	d__Bacteria;p__Nitrospinota;c__Nitrospinia;o__Nitrospinales;f__Nitrospinaceae;g__Nitromaritima;s__Nitromaritima sp018647025	98.2	0.62	GCA_018647025.1	95	d__Bacteria;p__Nitrospinota;c__Nitrospinia;o__Nitrospinales;f__Nitrospinaceae;g__Nitromaritima;s__Nitromaritima sp018647025	98.2	0.62	d__Bacteria;p__Nitrospinota;c__Nitrospinia;o__Nitrospinales;f__Nitrospinaceae;g__Nitromaritima;s__	taxonomic classification defined by topology and ANI	topological placement and ANI have congruent species assignments	GCA_000372225.1, s__Nitromaritima sp000372225, 95.0, 81.87, 0.45; GCA_018697205.1, s__Nitromaritima sp018697205, 95.0, 80.57, 0.5; GCA_905182935.1, s__Nitromaritima sp905182935, 95.0, 77.51, 0.2; GCA_002731985.1, s__Nitromaritima sp002731985, 95.0, 76.42, 0.05; GCA_003451695.1, s__Nitromaritima sp003451695, 95.0, 75.65, 0.04	62.69	11	N/A	N/A	GTDB-Tk v2.1.0	k__Bacteria (UID3187)	2258	188	117	54	122	12	0	0	0	75.9	8.4	25
SI053_bin104	SI053_bin104	PRJNA630981	SAMN14914790	GCA_018651055.1	NA	NA	NA	NA	Lin, H., Ascher, D. B., Myung, Y., Lamborg, C. H., Hallam, S. J., Gionfriddo, C. M., Holt, K. E., & Moreau, J. W. (2021). Mercury methylation by metabolically versatile and cosmopolitan marine bacteria. The ISME Journal, 15(6), 1810‚ 1825. https://doi.org/10.1038/s41396-020-00889-4	NA	d__Bacteria;p__Nitrospinota;c__Nitrospinia;o__Nitrospinales;f__Nitrospinaceae;g__Nitromaritima;s__Nitromaritima sp018647025	GCA_018647025.1	95	d__Bacteria;p__Nitrospinota;c__Nitrospinia;o__Nitrospinales;f__Nitrospinaceae;g__Nitromaritima;s__Nitromaritima sp018647025	98.63	0.76	GCA_018647025.1	95	d__Bacteria;p__Nitrospinota;c__Nitrospinia;o__Nitrospinales;f__Nitrospinaceae;g__Nitromaritima;s__Nitromaritima sp018647025	98.63	0.76	d__Bacteria;p__Nitrospinota;c__Nitrospinia;o__Nitrospinales;f__Nitrospinaceae;g__Nitromaritima;s__	taxonomic classification defined by topology and ANI	topological placement and ANI have congruent species assignments	GCA_000372225.1, s__Nitromaritima sp000372225, 95.0, 82.23, 0.53; GCA_018697205.1, s__Nitromaritima sp018697205, 95.0, 80.16, 0.62; GCA_905182935.1, s__Nitromaritima sp905182935, 95.0, 77.71, 0.31; GCA_002731985.1, s__Nitromaritima sp002731985, 95.0, 76.47, 0.06; GCA_003451695.1, s__Nitromaritima sp003451695, 95.0, 76.1, 0.06	64	11	N/A	N/A	GTDB-Tk v2.1.0	k__Bacteria (UID3187)	2258	188	117	64	115	9	0	0	0	84.4	6.2	22.22
SI053_bin33	SI053_bin33	PRJNA630981	SAMN14914822	GCA_018650385.1	NA	NA	NA	NA	Lin, H., Ascher, D. B., Myung, Y., Lamborg, C. H., Hallam, S. J., Gionfriddo, C. M., Holt, K. E., & Moreau, J. W. (2021). Mercury methylation by metabolically versatile and cosmopolitan marine bacteria. The ISME Journal, 15(6), 1810‚ 1825. https://doi.org/10.1038/s41396-020-00889-4	NA	d__Bacteria;p__Nitrospinota;c__Nitrospinia;o__Nitrospinales;f__Nitrospinaceae;g__LS-NOB;s__LS-NOB sp018673915	GCA_018673915.1	95	d__Bacteria;p__Nitrospinota;c__Nitrospinia;o__Nitrospinales;f__Nitrospinaceae;g__LS-NOB;s__LS-NOB sp018673915	99.91	0.97	GCA_018673915.1	95	d__Bacteria;p__Nitrospinota;c__Nitrospinia;o__Nitrospinales;f__Nitrospinaceae;g__LS-NOB;s__LS-NOB sp018673915	99.91	0.97	d__Bacteria;p__Nitrospinota;c__Nitrospinia;o__Nitrospinales;f__Nitrospinaceae;g__LS-NOB;s__	taxonomic classification defined by topology and ANI	topological placement and ANI have congruent species assignments	GCA_018664975.1, s__LS-NOB sp018664975, 95.0, 86.93, 0.82; GCA_018653085.1, s__LS-NOB sp018653085, 95.0, 80.84, 0.67; GCA_003545625.1, s__LS-NOB sp003545625, 95.0, 80.39, 0.78; GCA_001542995.1, s__LS-NOB sp001542995, 95.0, 79.58, 0.63; GCA_014382285.1, s__LS-NOB sp014382285, 95.0, 79.25, 0.56; GCA_012961055.1, s__LS-NOB sp012961055, 95.0, 78.9, 0.63; GCA_002786505.1, s__LS-NOB sp002786505, 95.0, …	89.46	11	N/A	N/A	GTDB-Tk v2.1.0	k__Bacteria (UID3187)	2258	188	117	8	172	7	1	0	0	93.96	5.24	30
SI053_bin49	SI053_bin49	PRJNA630981	SAMN14914839	GCA_018650065.1	NA	NA	NA	NA	Lin, H., Ascher, D. B., Myung, Y., Lamborg, C. H., Hallam, S. J., Gionfriddo, C. M., Holt, K. E., & Moreau, J. W. (2021). Mercury methylation by metabolically versatile and cosmopolitan marine bacteria. The ISME Journal, 15(6), 1810‚ 1825. https://doi.org/10.1038/s41396-020-00889-4	NA	d__Bacteria;p__Nitrospinota;c__Nitrospinia;o__Nitrospinales;f__Nitrospinaceae;g__LS-NOB;s__LS-NOB sp018653085	GCA_018653085.1	95	d__Bacteria;p__Nitrospinota;c__Nitrospinia;o__Nitrospinales;f__Nitrospinaceae;g__LS-NOB;s__LS-NOB sp018653085	99.89	0.97	GCA_018653085.1	95	d__Bacteria;p__Nitrospinota;c__Nitrospinia;o__Nitrospinales;f__Nitrospinaceae;g__LS-NOB;s__LS-NOB sp018653085	99.89	0.97	d__Bacteria;p__Nitrospinota;c__Nitrospinia;o__Nitrospinales;f__Nitrospinaceae;g__LS-NOB;s__	taxonomic classification defined by topology and ANI	topological placement and ANI have congruent species assignments	GCA_003545625.1, s__LS-NOB sp003545625, 95.0, 86.97, 0.87; GCA_001542995.1, s__LS-NOB sp001542995, 95.0, 81.44, 0.7; GCA_014382285.1, s__LS-NOB sp014382285, 95.0, 80.39, 0.66; GCA_018673915.1, s__LS-NOB sp018673915, 95.0, 80.07, 0.65; GCA_002786505.1, s__LS-NOB sp002786505, 95.0, 79.69, 0.67; GCA_018664975.1, s__LS-NOB sp018664975, 95.0, 79.43, 0.6; GCA_002454045.1, s__LS-NOB sp002454045, 95.0, 7…	91.2	11	N/A	N/A	GTDB-Tk v2.1.0	k__Bacteria (UID3187)	2258	188	117	5	177	6	0	0	0	96.53	3.47	33.33
SI053_bin52	SI053_bin52	PRJNA630981	SAMN14914843	GCA_018650025.1	NA	NA	NA	NA	Lin, H., Ascher, D. B., Myung, Y., Lamborg, C. H., Hallam, S. J., Gionfriddo, C. M., Holt, K. E., & Moreau, J. W. (2021). Mercury methylation by metabolically versatile and cosmopolitan marine bacteria. The ISME Journal, 15(6), 1810‚Äì1825. https://doi.org/10.1038/s41396-020-00889-4	deposited as Nitrospinota, but classified differently by GTDB-Tk	d__Bacteria;p__UBA8248;c__UBA8248;o__UBA8248;f__UBA8248;g__UBA8248;s__UBA8248 sp018669005	GCA_018669005.1	95	d__Bacteria;p__UBA8248;c__UBA8248;o__UBA8248;f__UBA8248;g__UBA8248;s__UBA8248 sp018669005	99.91	0.96	GCA_018669005.1	95	d__Bacteria;p__UBA8248;c__UBA8248;o__UBA8248;f__UBA8248;g__UBA8248;s__UBA8248 sp018669005	99.91	0.96	d__Bacteria;p__UBA8248;c__UBA8248;o__UBA8248;f__UBA8248;g__UBA8248;s__	taxonomic classification defined by topology and ANI	topological placement and ANI have congruent species assignments	GCA_002685755.1, s__UBA8248 sp002685755, 95.0, 77.68, 0.22	83.52	11	N/A	N/A	GTDB-Tk v2.1.0	NA	NA	NA	NA	NA	NA	NA	NA	NA	NA	NA	NA	NA
SI053_bin85	SI053_bin85	PRJNA630981	SAMN14914879	GCA_018649235.1	NA	NA	NA	NA	Lin, H., Ascher, D. B., Myung, Y., Lamborg, C. H., Hallam, S. J., Gionfriddo, C. M., Holt, K. E., & Moreau, J. W. (2021). Mercury methylation by metabolically versatile and cosmopolitan marine bacteria. The ISME Journal, 15(6), 1810‚ 1825. https://doi.org/10.1038/s41396-020-00889-4	NA	d__Bacteria;p__Nitrospinota;c__Nitrospinia;o__Nitrospinales;f__Nitrospinaceae;g__LS-NOB;s__LS-NOB sp018664975	GCA_018664975.1	95	d__Bacteria;p__Nitrospinota;c__Nitrospinia;o__Nitrospinales;f__Nitrospinaceae;g__LS-NOB;s__LS-NOB sp018664975	99.44	0.79	GCA_018664975.1	95	d__Bacteria;p__Nitrospinota;c__Nitrospinia;o__Nitrospinales;f__Nitrospinaceae;g__LS-NOB;s__LS-NOB sp018664975	99.44	0.79	d__Bacteria;p__Nitrospinota;c__Nitrospinia;o__Nitrospinales;f__Nitrospinaceae;g__LS-NOB;s__	taxonomic classification defined by topology and ANI	topological placement and ANI have congruent species assignments	GCA_018673915.1, s__LS-NOB sp018673915, 95.0, 86.87, 0.75; GCA_018653085.1, s__LS-NOB sp018653085, 95.0, 79.98, 0.59; GCA_003545625.1, s__LS-NOB sp003545625, 95.0, 79.72, 0.62; GCA_001542995.1, s__LS-NOB sp001542995, 95.0, 79.01, 0.48; GCA_014382285.1, s__LS-NOB sp014382285, 95.0, 78.48, 0.45; GCA_012961055.1, s__LS-NOB sp012961055, 95.0, 78.19, 0.53; GCA_002786505.1, s__LS-NOB sp002786505, 95.0,…	68.03	11	N/A	N/A	GTDB-Tk v2.1.0	k__Bacteria (UID3187)	2258	188	117	44	135	8	1	0	0	82.68	7.69	9.09
SI054_bin34	SI054_bin34	PRJNA630981	SAMN14914922	GCA_018655355.1	NA	NA	NA	NA	Lin, H., Ascher, D. B., Myung, Y., Lamborg, C. H., Hallam, S. J., Gionfriddo, C. M., Holt, K. E., & Moreau, J. W. (2021). Mercury methylation by metabolically versatile and cosmopolitan marine bacteria. The ISME Journal, 15(6), 1810‚ 1825. https://doi.org/10.1038/s41396-020-00889-4	NA	d__Bacteria;p__Nitrospinota;c__Nitrospinia;o__Nitrospinales;f__Nitrospinaceae;g__LS-NOB;s__LS-NOB sp018653085	GCA_018653085.1	95	d__Bacteria;p__Nitrospinota;c__Nitrospinia;o__Nitrospinales;f__Nitrospinaceae;g__LS-NOB;s__LS-NOB sp018653085	99.86	0.97	GCA_018653085.1	95	d__Bacteria;p__Nitrospinota;c__Nitrospinia;o__Nitrospinales;f__Nitrospinaceae;g__LS-NOB;s__LS-NOB sp018653085	99.86	0.97	d__Bacteria;p__Nitrospinota;c__Nitrospinia;o__Nitrospinales;f__Nitrospinaceae;g__LS-NOB;s__	taxonomic classification defined by topology and ANI	topological placement and ANI have congruent species assignments	GCA_003545625.1, s__LS-NOB sp003545625, 95.0, 86.98, 0.88; GCA_001542995.1, s__LS-NOB sp001542995, 95.0, 81.4, 0.7; GCA_014382285.1, s__LS-NOB sp014382285, 95.0, 80.45, 0.67; GCA_018673915.1, s__LS-NOB sp018673915, 95.0, 80.29, 0.63; GCA_002786505.1, s__LS-NOB sp002786505, 95.0, 79.83, 0.69; GCA_018664975.1, s__LS-NOB sp018664975, 95.0, 79.57, 0.61; GCA_002454045.1, s__LS-NOB sp002454045, 95.0, 7…	90.09	11	N/A	N/A	GTDB-Tk v2.1.0	k__Bacteria (UID3187)	2258	188	117	5	178	5	0	0	0	96.53	3.42	20
SI054_bin38	SI054_bin38	PRJNA630981	SAMN14914926	GCA_018655255.1	NA	NA	NA	NA	Lin, H., Ascher, D. B., Myung, Y., Lamborg, C. H., Hallam, S. J., Gionfriddo, C. M., Holt, K. E., & Moreau, J. W. (2021). Mercury methylation by metabolically versatile and cosmopolitan marine bacteria. The ISME Journal, 15(6), 1810‚ 1825. https://doi.org/10.1038/s41396-020-00889-4	NA	d__Bacteria;p__Nitrospinota;c__Nitrospinia;o__Nitrospinales;f__Nitrospinaceae;g__LS-NOB;s__LS-NOB sp018673915	GCA_018673915.1	95	d__Bacteria;p__Nitrospinota;c__Nitrospinia;o__Nitrospinales;f__Nitrospinaceae;g__LS-NOB;s__LS-NOB sp018673915	99.92	0.92	GCA_018673915.1	95	d__Bacteria;p__Nitrospinota;c__Nitrospinia;o__Nitrospinales;f__Nitrospinaceae;g__LS-NOB;s__LS-NOB sp018673915	99.92	0.92	d__Bacteria;p__Nitrospinota;c__Nitrospinia;o__Nitrospinales;f__Nitrospinaceae;g__LS-NOB;s__	taxonomic classification defined by topology and ANI	topological placement and ANI have congruent species assignments	GCA_018664975.1, s__LS-NOB sp018664975, 95.0, 86.89, 0.82; GCA_003545625.1, s__LS-NOB sp003545625, 95.0, 80.29, 0.77; GCA_018653085.1, s__LS-NOB sp018653085, 95.0, 80.23, 0.65; GCA_001542995.1, s__LS-NOB sp001542995, 95.0, 79.51, 0.61; GCA_014382285.1, s__LS-NOB sp014382285, 95.0, 79.02, 0.55; GCA_012961055.1, s__LS-NOB sp012961055, 95.0, 78.76, 0.62; GCA_002786505.1, s__LS-NOB sp002786505, 95.0,…	88.44	11	N/A	N/A	GTDB-Tk v2.1.0	k__Bacteria (UID3187)	2258	188	117	11	168	9	0	0	0	94.62	6.84	44.44
SI054_bin70	SI054_bin70	PRJNA630981	SAMN14914962	GCA_018654545.1	NA	NA	NA	NA	Lin, H., Ascher, D. B., Myung, Y., Lamborg, C. H., Hallam, S. J., Gionfriddo, C. M., Holt, K. E., & Moreau, J. W. (2021). Mercury methylation by metabolically versatile and cosmopolitan marine bacteria. The ISME Journal, 15(6), 1810‚Äì1825. https://doi.org/10.1038/s41396-020-00889-4	deposited as Nitrospinota, but classified differently by GTDB-Tk	d__Bacteria;p__UBA8248;c__UBA8248;o__UBA8248;f__UBA8248;g__UBA8248;s__UBA8248 sp018669005	GCA_018669005.1	95	d__Bacteria;p__UBA8248;c__UBA8248;o__UBA8248;f__UBA8248;g__UBA8248;s__UBA8248 sp018669005	99.83	0.96	GCA_018669005.1	95	d__Bacteria;p__UBA8248;c__UBA8248;o__UBA8248;f__UBA8248;g__UBA8248;s__UBA8248 sp018669005	99.83	0.96	d__Bacteria;p__UBA8248;c__UBA8248;o__UBA8248;f__UBA8248;g__UBA8248;s__	taxonomic classification defined by topology and ANI	topological placement and ANI have congruent species assignments	GCA_002685755.1, s__UBA8248 sp002685755, 95.0, 77.57, 0.18	82.9	11	N/A	N/A	GTDB-Tk v2.1.0	NA	NA	NA	NA	NA	NA	NA	NA	NA	NA	NA	NA	NA
SI060_bin48	SI060_bin48	PRJNA630981	SAMN14915019	GCA_018697955.1	NA	NA	NA	NA	Lin, H., Ascher, D. B., Myung, Y., Lamborg, C. H., Hallam, S. J., Gionfriddo, C. M., Holt, K. E., & Moreau, J. W. (2021). Mercury methylation by metabolically versatile and cosmopolitan marine bacteria. The ISME Journal, 15(6), 1810‚ 1825. https://doi.org/10.1038/s41396-020-00889-4	NA	d__Bacteria;p__Nitrospinota;c__Nitrospinia;o__Nitrospinales;f__Nitrospinaceae;g__Nitromaritima;s__Nitromaritima sp018647025	GCA_018647025.1	95	d__Bacteria;p__Nitrospinota;c__Nitrospinia;o__Nitrospinales;f__Nitrospinaceae;g__Nitromaritima;s__Nitromaritima sp018647025	98.59	0.68	GCA_018647025.1	95	d__Bacteria;p__Nitrospinota;c__Nitrospinia;o__Nitrospinales;f__Nitrospinaceae;g__Nitromaritima;s__Nitromaritima sp018647025	98.59	0.68	d__Bacteria;p__Nitrospinota;c__Nitrospinia;o__Nitrospinales;f__Nitrospinaceae;g__Nitromaritima;s__	taxonomic classification defined by topology and ANI	topological placement and ANI have congruent species assignments	GCA_000372225.1, s__Nitromaritima sp000372225, 95.0, 82.17, 0.57; GCA_018697205.1, s__Nitromaritima sp018697205, 95.0, 80.11, 0.62; GCA_905182935.1, s__Nitromaritima sp905182935, 95.0, 77.9, 0.26; GCA_002731985.1, s__Nitromaritima sp002731985, 95.0, 76.61, 0.06; GCA_003451695.1, s__Nitromaritima sp003451695, 95.0, 75.98, 0.06	63.09	11	N/A	Genome has more than 10.0% of markers with multiple hits	GTDB-Tk v2.1.0	k__Bacteria (UID3187)	2258	188	117	56	120	12	0	0	0	78.6	8.83	16.67
SI060_bin5	SI060_bin5	PRJNA630981	SAMN14915021	GCA_018697965.1	NA	NA	NA	NA	Lin, H., Ascher, D. B., Myung, Y., Lamborg, C. H., Hallam, S. J., Gionfriddo, C. M., Holt, K. E., & Moreau, J. W. (2021). Mercury methylation by metabolically versatile and cosmopolitan marine bacteria. The ISME Journal, 15(6), 1810‚ 1825. https://doi.org/10.1038/s41396-020-00889-4	NA	d__Bacteria;p__Nitrospinota;c__Nitrospinia;o__Nitrospinales;f__Nitrospinaceae;g__LS-NOB;s__LS-NOB sp018653085	GCA_018653085.1	95	d__Bacteria;p__Nitrospinota;c__Nitrospinia;o__Nitrospinales;f__Nitrospinaceae;g__LS-NOB;s__LS-NOB sp018653085	99.83	0.96	GCA_018653085.1	95	d__Bacteria;p__Nitrospinota;c__Nitrospinia;o__Nitrospinales;f__Nitrospinaceae;g__LS-NOB;s__LS-NOB sp018653085	99.83	0.96	d__Bacteria;p__Nitrospinota;c__Nitrospinia;o__Nitrospinales;f__Nitrospinaceae;g__LS-NOB;s__	taxonomic classification defined by topology and ANI	topological placement and ANI have congruent species assignments	GCA_003545625.1, s__LS-NOB sp003545625, 95.0, 86.86, 0.88; GCA_001542995.1, s__LS-NOB sp001542995, 95.0, 81.37, 0.69; GCA_014382285.1, s__LS-NOB sp014382285, 95.0, 80.37, 0.64; GCA_018673915.1, s__LS-NOB sp018673915, 95.0, 80.24, 0.64; GCA_002786505.1, s__LS-NOB sp002786505, 95.0, 79.84, 0.65; GCA_018664975.1, s__LS-NOB sp018664975, 95.0, 79.39, 0.59; GCA_002454045.1, s__LS-NOB sp002454045, 95.0,…	89.4	11	N/A	N/A	GTDB-Tk v2.1.0	k__Bacteria (UID3187)	2258	188	117	6	178	4	0	0	0	95.67	2.56	0
SI060_bin6	SI060_bin6	PRJNA630981	SAMN14915032	GCA_018698215.1	NA	NA	NA	NA	Lin, H., Ascher, D. B., Myung, Y., Lamborg, C. H., Hallam, S. J., Gionfriddo, C. M., Holt, K. E., & Moreau, J. W. (2021). Mercury methylation by metabolically versatile and cosmopolitan marine bacteria. The ISME Journal, 15(6), 1810‚ 1825. https://doi.org/10.1038/s41396-020-00889-4	NA	d__Bacteria;p__Nitrospinota;c__Nitrospinia;o__Nitrospinales;f__Nitrospinaceae;g__Nitromaritima;s__	N/A	N/A	N/A	N/A	N/A	GCA_000372225.1	95	d__Bacteria;p__Nitrospinota;c__Nitrospinia;o__Nitrospinales;f__Nitrospinaceae;g__Nitromaritima;s__Nitromaritima sp000372225	89.68	0.63	d__Bacteria;p__Nitrospinota;c__Nitrospinia;o__Nitrospinales;f__Nitrospinaceae;g__Nitromaritima;s__	taxonomic classification defined by topology and ANI	classification based on placement in class-level tree	GCA_018647025.1, s__Nitromaritima sp018647025, 95.0, 82.41, 0.47; GCA_018697205.1, s__Nitromaritima sp018697205, 95.0, 79.76, 0.6; GCA_905182935.1, s__Nitromaritima sp905182935, 95.0, 78.04, 0.24; GCA_003451695.1, s__Nitromaritima sp003451695, 95.0, 76.41, 0.11; GCA_002731985.1, s__Nitromaritima sp002731985, 95.0, 76.35, 0.11	71.41	11	0.974644	Genome not assigned to closest species as it falls outside its pre-defined ANI radius	GTDB-Tk v2.1.0	k__Bacteria (UID3187)	2258	188	117	40	140	8	0	0	0	75.59	4.83	37.5
SI072_bin103	SI072_bin103	PRJNA630981	SAMN14915052	GCA_018698615.1	NA	NA	NA	NA	Lin, H., Ascher, D. B., Myung, Y., Lamborg, C. H., Hallam, S. J., Gionfriddo, C. M., Holt, K. E., & Moreau, J. W. (2021). Mercury methylation by metabolically versatile and cosmopolitan marine bacteria. The ISME Journal, 15(6), 1810‚Äì1825. https://doi.org/10.1038/s41396-020-00889-4	deposited as Nitrospinota, but classified differently by GTDB-Tk	d__Bacteria;p__UBA8248;c__UBA8248;o__UBA8248;f__UBA8248;g__UBA8248;s__UBA8248 sp018669005	GCA_018669005.1	95	d__Bacteria;p__UBA8248;c__UBA8248;o__UBA8248;f__UBA8248;g__UBA8248;s__UBA8248 sp018669005	99.86	0.96	GCA_018669005.1	95	d__Bacteria;p__UBA8248;c__UBA8248;o__UBA8248;f__UBA8248;g__UBA8248;s__UBA8248 sp018669005	99.86	0.96	d__Bacteria;p__UBA8248;c__UBA8248;o__UBA8248;f__UBA8248;g__UBA8248;s__	taxonomic classification defined by topology and ANI	topological placement and ANI have congruent species assignments	GCA_002685755.1, s__UBA8248 sp002685755, 95.0, 77.85, 0.26	88.48	11	N/A	N/A	GTDB-Tk v2.1.0	NA	NA	NA	NA	NA	NA	NA	NA	NA	NA	NA	NA	NA
SI072_bin143	SI072_bin143	PRJNA630981	SAMN14915096	GCA_018668035.1	NA	NA	NA	NA	Lin, H., Ascher, D. B., Myung, Y., Lamborg, C. H., Hallam, S. J., Gionfriddo, C. M., Holt, K. E., & Moreau, J. W. (2021). Mercury methylation by metabolically versatile and cosmopolitan marine bacteria. The ISME Journal, 15(6), 1810‚ 1825. https://doi.org/10.1038/s41396-020-00889-4	NA	d__Bacteria;p__Nitrospinota;c__Nitrospinia;o__Nitrospinales;f__Nitrospinaceae;g__LS-NOB;s__LS-NOB sp018702695	GCA_018702695.1	95	d__Bacteria;p__Nitrospinota;c__Nitrospinia;o__Nitrospinales;f__Nitrospinaceae;g__LS-NOB;s__LS-NOB sp018702695	99.32	0.85	GCA_018702695.1	95	d__Bacteria;p__Nitrospinota;c__Nitrospinia;o__Nitrospinales;f__Nitrospinaceae;g__LS-NOB;s__LS-NOB sp018702695	99.32	0.85	d__Bacteria;p__Nitrospinota;c__Nitrospinia;o__Nitrospinales;f__Nitrospinaceae;g__LS-NOB;s__	taxonomic classification defined by topology and ANI	topological placement and ANI have congruent species assignments	GCA_018653085.1, s__LS-NOB sp018653085, 95.0, 78.12, 0.46; GCA_003545625.1, s__LS-NOB sp003545625, 95.0, 77.85, 0.48; GCA_001542995.1, s__LS-NOB sp001542995, 95.0, 77.78, 0.34; GCA_018673915.1, s__LS-NOB sp018673915, 95.0, 77.74, 0.37; GCA_014382285.1, s__LS-NOB sp014382285, 95.0, 77.68, 0.37; GCA_002786505.1, s__LS-NOB sp002786505, 95.0, 77.47, 0.32; GCA_018664975.1, s__LS-NOB sp018664975, 95.0,…	69.14	11	N/A	N/A	GTDB-Tk v2.1.0	k__Bacteria (UID3187)	2258	188	117	52	125	11	0	0	0	90.81	7.69	45.45
SI072_bin55	SI072_bin55	PRJNA630981	SAMN14915206	GCA_018700875.1	NA	NA	NA	NA	Lin, H., Ascher, D. B., Myung, Y., Lamborg, C. H., Hallam, S. J., Gionfriddo, C. M., Holt, K. E., & Moreau, J. W. (2021). Mercury methylation by metabolically versatile and cosmopolitan marine bacteria. The ISME Journal, 15(6), 1810‚ 1825. https://doi.org/10.1038/s41396-020-00889-4	NA	d__Bacteria;p__Nitrospinota;c__Nitrospinia;o__Nitrospinales;f__Nitrospinaceae;g__LS-NOB;s__LS-NOB sp018673915	GCA_018673915.1	95	d__Bacteria;p__Nitrospinota;c__Nitrospinia;o__Nitrospinales;f__Nitrospinaceae;g__LS-NOB;s__LS-NOB sp018673915	99.93	0.9	GCA_018673915.1	95	d__Bacteria;p__Nitrospinota;c__Nitrospinia;o__Nitrospinales;f__Nitrospinaceae;g__LS-NOB;s__LS-NOB sp018673915	99.93	0.9	d__Bacteria;p__Nitrospinota;c__Nitrospinia;o__Nitrospinales;f__Nitrospinaceae;g__LS-NOB;s__	taxonomic classification defined by topology and ANI	topological placement and ANI have congruent species assignments	GCA_018664975.1, s__LS-NOB sp018664975, 95.0, 87.02, 0.78; GCA_003545625.1, s__LS-NOB sp003545625, 95.0, 80.3, 0.71; GCA_018653085.1, s__LS-NOB sp018653085, 95.0, 80.12, 0.63; GCA_001542995.1, s__LS-NOB sp001542995, 95.0, 79.45, 0.57; GCA_014382285.1, s__LS-NOB sp014382285, 95.0, 78.97, 0.51; GCA_012961055.1, s__LS-NOB sp012961055, 95.0, 78.76, 0.58; GCA_002786505.1, s__LS-NOB sp002786505, 95.0, …	73.75	11	N/A	N/A	GTDB-Tk v2.1.0	k__Bacteria (UID203)	5449	104	58	46	56	2	0	0	0	82.07	3.45	50
SI072_bin65	SI072_bin65	PRJNA630981	SAMN14915217	GCA_018667395.1	NA	NA	NA	NA	Lin, H., Ascher, D. B., Myung, Y., Lamborg, C. H., Hallam, S. J., Gionfriddo, C. M., Holt, K. E., & Moreau, J. W. (2021). Mercury methylation by metabolically versatile and cosmopolitan marine bacteria. The ISME Journal, 15(6), 1810‚ 1825. https://doi.org/10.1038/s41396-020-00889-4	NA	d__Bacteria;p__Nitrospinota;c__Nitrospinia;o__Nitrospinales;f__Nitrospinaceae;g__LS-NOB;s__LS-NOB sp018653085	GCA_018653085.1	95	d__Bacteria;p__Nitrospinota;c__Nitrospinia;o__Nitrospinales;f__Nitrospinaceae;g__LS-NOB;s__LS-NOB sp018653085	99.79	0.95	GCA_018653085.1	95	d__Bacteria;p__Nitrospinota;c__Nitrospinia;o__Nitrospinales;f__Nitrospinaceae;g__LS-NOB;s__LS-NOB sp018653085	99.79	0.95	d__Bacteria;p__Nitrospinota;c__Nitrospinia;o__Nitrospinales;f__Nitrospinaceae;g__LS-NOB;s__	taxonomic classification defined by topology and ANI	topological placement and ANI have congruent species assignments	GCA_003545625.1, s__LS-NOB sp003545625, 95.0, 86.34, 0.78; GCA_001542995.1, s__LS-NOB sp001542995, 95.0, 81.11, 0.61; GCA_014382285.1, s__LS-NOB sp014382285, 95.0, 80.12, 0.59; GCA_018673915.1, s__LS-NOB sp018673915, 95.0, 79.88, 0.63; GCA_002786505.1, s__LS-NOB sp002786505, 95.0, 79.62, 0.55; GCA_018664975.1, s__LS-NOB sp018664975, 95.0, 79.4, 0.52; GCA_002454045.1, s__LS-NOB sp002454045, 95.0, …	85.09	11	N/A	N/A	GTDB-Tk v2.1.0	k__Bacteria (UID3187)	2258	188	117	18	160	10	0	0	0	91.48	6.63	50
SI073_bin104	SI073_bin104	PRJNA630981	SAMN14915261	GCA_018666875.1	NA	NA	NA	NA	Lin, H., Ascher, D. B., Myung, Y., Lamborg, C. H., Hallam, S. J., Gionfriddo, C. M., Holt, K. E., & Moreau, J. W. (2021). Mercury methylation by metabolically versatile and cosmopolitan marine bacteria. The ISME Journal, 15(6), 1810‚ 1825. https://doi.org/10.1038/s41396-020-00889-4	NA	d__Bacteria;p__Nitrospinota;c__Nitrospinia;o__Nitrospinales;f__Nitrospinaceae;g__LS-NOB;s__LS-NOB sp018673915	GCA_018673915.1	95	d__Bacteria;p__Nitrospinota;c__Nitrospinia;o__Nitrospinales;f__Nitrospinaceae;g__LS-NOB;s__LS-NOB sp018673915	99.89	0.91	GCA_018673915.1	95	d__Bacteria;p__Nitrospinota;c__Nitrospinia;o__Nitrospinales;f__Nitrospinaceae;g__LS-NOB;s__LS-NOB sp018673915	99.89	0.91	d__Bacteria;p__Nitrospinota;c__Nitrospinia;o__Nitrospinales;f__Nitrospinaceae;g__LS-NOB;s__	taxonomic classification defined by topology and ANI	topological placement and ANI have congruent species assignments	GCA_018664975.1, s__LS-NOB sp018664975, 95.0, 86.65, 0.81; GCA_003545625.1, s__LS-NOB sp003545625, 95.0, 80.29, 0.75; GCA_018653085.1, s__LS-NOB sp018653085, 95.0, 80.24, 0.63; GCA_001542995.1, s__LS-NOB sp001542995, 95.0, 79.44, 0.59; GCA_014382285.1, s__LS-NOB sp014382285, 95.0, 78.91, 0.53; GCA_012961055.1, s__LS-NOB sp012961055, 95.0, 78.7, 0.6; GCA_002786505.1, s__LS-NOB sp002786505, 95.0, 7…	77.03	11	N/A	N/A	GTDB-Tk v2.1.0	k__Bacteria (UID3187)	2258	188	117	43	138	7	0	0	0	90.44	5.13	14.29
SI073_bin113	SI073_bin113	PRJNA630981	SAMN14915271	GCA_018664975.1	NA	NA	NA	NA	Lin, H., Ascher, D. B., Myung, Y., Lamborg, C. H., Hallam, S. J., Gionfriddo, C. M., Holt, K. E., & Moreau, J. W. (2021). Mercury methylation by metabolically versatile and cosmopolitan marine bacteria. The ISME Journal, 15(6), 1810‚ 1825. https://doi.org/10.1038/s41396-020-00889-4	NA	d__Bacteria;p__Nitrospinota;c__Nitrospinia;o__Nitrospinales;f__Nitrospinaceae;g__LS-NOB;s__LS-NOB sp018664975	GCA_018664975.1	95	d__Bacteria;p__Nitrospinota;c__Nitrospinia;o__Nitrospinales;f__Nitrospinaceae;g__LS-NOB;s__LS-NOB sp018664975	100	0.99	GCA_018664975.1	95	d__Bacteria;p__Nitrospinota;c__Nitrospinia;o__Nitrospinales;f__Nitrospinaceae;g__LS-NOB;s__LS-NOB sp018664975	100	0.99	d__Bacteria;p__Nitrospinota;c__Nitrospinia;o__Nitrospinales;f__Nitrospinaceae;g__LS-NOB;s__	taxonomic classification defined by topology and ANI	topological placement and ANI have congruent species assignments	GCA_018673915.1, s__LS-NOB sp018673915, 95.0, 86.85, 0.78; GCA_018653085.1, s__LS-NOB sp018653085, 95.0, 79.54, 0.62; GCA_003545625.1, s__LS-NOB sp003545625, 95.0, 79.51, 0.59; GCA_001542995.1, s__LS-NOB sp001542995, 95.0, 78.86, 0.47; GCA_014382285.1, s__LS-NOB sp014382285, 95.0, 78.39, 0.46; GCA_012961055.1, s__LS-NOB sp012961055, 95.0, 78.13, 0.45; GCA_002786505.1, s__LS-NOB sp002786505, 95.0,…	65.11	11	N/A	N/A	GTDB-Tk v2.1.0	k__Bacteria (UID3187)	2258	188	117	66	120	2	0	0	0	74.89	1.71	0
SI073_bin114	SI073_bin114	PRJNA630981	SAMN14915272	GCA_018701495.1	NA	NA	NA	NA	Lin, H., Ascher, D. B., Myung, Y., Lamborg, C. H., Hallam, S. J., Gionfriddo, C. M., Holt, K. E., & Moreau, J. W. (2021). Mercury methylation by metabolically versatile and cosmopolitan marine bacteria. The ISME Journal, 15(6), 1810‚ 1825. https://doi.org/10.1038/s41396-020-00889-4	NA	d__Bacteria;p__Nitrospinota;c__Nitrospinia;o__Nitrospinales;f__Nitrospinaceae;g__Nitromaritima;s__Nitromaritima sp018647025	GCA_018647025.1	95	d__Bacteria;p__Nitrospinota;c__Nitrospinia;o__Nitrospinales;f__Nitrospinaceae;g__Nitromaritima;s__Nitromaritima sp018647025	97.71	0.71	GCA_018647025.1	95	d__Bacteria;p__Nitrospinota;c__Nitrospinia;o__Nitrospinales;f__Nitrospinaceae;g__Nitromaritima;s__Nitromaritima sp018647025	97.71	0.71	d__Bacteria;p__Nitrospinota;c__Nitrospinia;o__Nitrospinales;f__Nitrospinaceae;g__Nitromaritima;s__	taxonomic classification defined by topology and ANI	topological placement and ANI have congruent species assignments	GCA_000372225.1, s__Nitromaritima sp000372225, 95.0, 82.28, 0.5; GCA_018697205.1, s__Nitromaritima sp018697205, 95.0, 81.47, 0.55; GCA_905182935.1, s__Nitromaritima sp905182935, 95.0, 78.66, 0.28; GCA_002731985.1, s__Nitromaritima sp002731985, 95.0, 76.61, 0.07; GCA_003451695.1, s__Nitromaritima sp003451695, 95.0, 76.27, 0.06	60.37	11	N/A	N/A	GTDB-Tk v2.1.0	k__Bacteria (UID203)	5449	104	58	50	50	4	0	0	0	72.57	6.9	75
SI073_bin146	SI073_bin146	PRJNA630981	SAMN14915307	GCA_018702695.1	NA	NA	NA	NA	Lin, H., Ascher, D. B., Myung, Y., Lamborg, C. H., Hallam, S. J., Gionfriddo, C. M., Holt, K. E., & Moreau, J. W. (2021). Mercury methylation by metabolically versatile and cosmopolitan marine bacteria. The ISME Journal, 15(6), 1810‚ 1825. https://doi.org/10.1038/s41396-020-00889-4	NA	d__Bacteria;p__Nitrospinota;c__Nitrospinia;o__Nitrospinales;f__Nitrospinaceae;g__LS-NOB;s__LS-NOB sp018702695	GCA_018702695.1	95	d__Bacteria;p__Nitrospinota;c__Nitrospinia;o__Nitrospinales;f__Nitrospinaceae;g__LS-NOB;s__LS-NOB sp018702695	100	0.99	GCA_018702695.1	95	d__Bacteria;p__Nitrospinota;c__Nitrospinia;o__Nitrospinales;f__Nitrospinaceae;g__LS-NOB;s__LS-NOB sp018702695	100	0.99	d__Bacteria;p__Nitrospinota;c__Nitrospinia;o__Nitrospinales;f__Nitrospinaceae;g__LS-NOB;s__	taxonomic classification defined by topology and ANI	topological placement and ANI have congruent species assignments	GCA_018653085.1, s__LS-NOB sp018653085, 95.0, 77.85, 0.47; GCA_018673915.1, s__LS-NOB sp018673915, 95.0, 77.66, 0.37; GCA_014382285.1, s__LS-NOB sp014382285, 95.0, 77.59, 0.38; GCA_001542995.1, s__LS-NOB sp001542995, 95.0, 77.54, 0.38; GCA_003545625.1, s__LS-NOB sp003545625, 95.0, 77.5, 0.43; GCA_905612265.1, s__LS-NOB sp905612265, 95.0, 77.37, 0.3; GCA_002786505.1, s__LS-NOB sp002786505, 95.0, 7…	86.93	11	N/A	N/A	GTDB-Tk v2.1.0	k__Bacteria (UID3187)	2258	188	117	21	163	4	0	0	0	83.71	2.14	25
SI073_bin173	SI073_bin173	PRJNA630981	SAMN14915337	GCA_018666315.1	NA	NA	NA	NA	Lin, H., Ascher, D. B., Myung, Y., Lamborg, C. H., Hallam, S. J., Gionfriddo, C. M., Holt, K. E., & Moreau, J. W. (2021). Mercury methylation by metabolically versatile and cosmopolitan marine bacteria. The ISME Journal, 15(6), 1810‚ 1825. https://doi.org/10.1038/s41396-020-00889-4	NA	d__Bacteria;p__Nitrospinota;c__Nitrospinia;o__Nitrospinales;f__Nitrospinaceae;g__LS-NOB;s__	N/A	N/A	N/A	N/A	N/A	N/A	N/A	N/A	N/A	N/A	d__Bacteria;p__Nitrospinota;c__Nitrospinia;o__Nitrospinales;f__Nitrospinaceae;g__LS-NOB;s__	taxonomic classification defined by topology and ANI	classification based on placement in class-level tree	GCA_018673915.1, s__LS-NOB sp018673915, 95.0, 82.23, 0.65; GCA_018653085.1, s__LS-NOB sp018653085, 95.0, 81.04, 0.63; GCA_003545625.1, s__LS-NOB sp003545625, 95.0, 80.95, 0.73; GCA_018664975.1, s__LS-NOB sp018664975, 95.0, 80.78, 0.69; GCA_001542995.1, s__LS-NOB sp001542995, 95.0, 79.64, 0.61; GCA_014382285.1, s__LS-NOB sp014382285, 95.0, 79.15, 0.57; GCA_012961055.1, s__LS-NOB sp012961055, 95.0,…	71.64	11	0.951222	Genome not assigned to closest species as it falls outside its pre-defined ANI radius	GTDB-Tk v2.1.0	k__Bacteria (UID3187)	2258	188	117	37	140	10	1	0	0	85.97	8.97	46.15
SI073_bin188	SI073_bin188	PRJNA630981	SAMN14915353	GCA_018669005.1	NA	NA	NA	NA	Lin, H., Ascher, D. B., Myung, Y., Lamborg, C. H., Hallam, S. J., Gionfriddo, C. M., Holt, K. E., & Moreau, J. W. (2021). Mercury methylation by metabolically versatile and cosmopolitan marine bacteria. The ISME Journal, 15(6), 1810‚Äì1825. https://doi.org/10.1038/s41396-020-00889-4	deposited as Nitrospinota, but classified differently by GTDB-Tk	d__Bacteria;p__UBA8248;c__UBA8248;o__UBA8248;f__UBA8248;g__UBA8248;s__UBA8248 sp018669005	GCA_018669005.1	95	d__Bacteria;p__UBA8248;c__UBA8248;o__UBA8248;f__UBA8248;g__UBA8248;s__UBA8248 sp018669005	100	0.99	GCA_018669005.1	95	d__Bacteria;p__UBA8248;c__UBA8248;o__UBA8248;f__UBA8248;g__UBA8248;s__UBA8248 sp018669005	100	0.99	d__Bacteria;p__UBA8248;c__UBA8248;o__UBA8248;f__UBA8248;g__UBA8248;s__	taxonomic classification defined by topology and ANI	topological placement and ANI have congruent species assignments	GCA_002685755.1, s__UBA8248 sp002685755, 95.0, 77.82, 0.28	92.43	11	N/A	N/A	GTDB-Tk v2.1.0	NA	NA	NA	NA	NA	NA	NA	NA	NA	NA	NA	NA	NA
SI073_bin26	SI073_bin26	PRJNA630981	SAMN14915374	GCA_018668845.1	NA	NA	NA	NA	Lin, H., Ascher, D. B., Myung, Y., Lamborg, C. H., Hallam, S. J., Gionfriddo, C. M., Holt, K. E., & Moreau, J. W. (2021). Mercury methylation by metabolically versatile and cosmopolitan marine bacteria. The ISME Journal, 15(6), 1810‚ 1825. https://doi.org/10.1038/s41396-020-00889-4	NA	d__Bacteria;p__Nitrospinota;c__Nitrospinia;o__Nitrospinales;f__Nitrospinaceae;g__LS-NOB;s__LS-NOB sp018653085	GCA_018653085.1	95	d__Bacteria;p__Nitrospinota;c__Nitrospinia;o__Nitrospinales;f__Nitrospinaceae;g__LS-NOB;s__LS-NOB sp018653085	99.7	0.96	GCA_018653085.1	95	d__Bacteria;p__Nitrospinota;c__Nitrospinia;o__Nitrospinales;f__Nitrospinaceae;g__LS-NOB;s__LS-NOB sp018653085	99.7	0.96	d__Bacteria;p__Nitrospinota;c__Nitrospinia;o__Nitrospinales;f__Nitrospinaceae;g__LS-NOB;s__	taxonomic classification defined by topology and ANI	topological placement and ANI have congruent species assignments	GCA_003545625.1, s__LS-NOB sp003545625, 95.0, 86.46, 0.78; GCA_001542995.1, s__LS-NOB sp001542995, 95.0, 81.11, 0.61; GCA_014382285.1, s__LS-NOB sp014382285, 95.0, 80.19, 0.6; GCA_018673915.1, s__LS-NOB sp018673915, 95.0, 79.95, 0.64; GCA_002786505.1, s__LS-NOB sp002786505, 95.0, 79.45, 0.57; GCA_018664975.1, s__LS-NOB sp018664975, 95.0, 79.22, 0.52; GCA_002454045.1, s__LS-NOB sp002454045, 95.0, …	71.74	11	N/A	N/A	GTDB-Tk v2.1.0	k__Bacteria (UID3187)	2258	188	117	29	150	9	0	0	0	90.06	5.6	55.56
SI073_bin49	SI073_bin49	PRJNA630981	SAMN14915399	GCA_018665625.1	NA	NA	NA	NA	Lin, H., Ascher, D. B., Myung, Y., Lamborg, C. H., Hallam, S. J., Gionfriddo, C. M., Holt, K. E., & Moreau, J. W. (2021). Mercury methylation by metabolically versatile and cosmopolitan marine bacteria. The ISME Journal, 15(6), 1810‚ 1825. https://doi.org/10.1038/s41396-020-00889-4	NA	d__Bacteria;p__Nitrospinota;c__Nitrospinia;o__Nitrospinales;f__Nitrospinaceae;g__UBA8687;s__UBA8687 sp018665625	GCA_018665625.1	95	d__Bacteria;p__Nitrospinota;c__Nitrospinia;o__Nitrospinales;f__Nitrospinaceae;g__UBA8687;s__UBA8687 sp018665625	100	0.97	GCA_018665625.1	95	d__Bacteria;p__Nitrospinota;c__Nitrospinia;o__Nitrospinales;f__Nitrospinaceae;g__UBA8687;s__UBA8687 sp018665625	100	0.97	d__Bacteria;p__Nitrospinota;c__Nitrospinia;o__Nitrospinales;f__Nitrospinaceae;g__UBA8687;s__	taxonomic classification defined by topology and ANI	topological placement and ANI have congruent species assignments	GCA_016763735.1, s__UBA8687 sp016763735, 95.0, 79.91, 0.44; GCA_013349585.1, s__UBA8687 sp013349585, 95.0, 78.95, 0.44; GCA_009873655.1, s__UBA8687 sp009873655, 95.0, 78.06, 0.36; GCA_002697825.1, s__UBA8687 sp002697825, 95.0, 77.49, 0.31; GCA_002721515.1, s__UBA8687 sp002721515, 95.0, 77.06, 0.21	64.26	11	N/A	Genome has more than 16.7% of markers with multiple hits	GTDB-Tk v2.1.0	k__Bacteria (UID203)	5449	104	58	26	61	17	0	0	0	80.83	4.94	5.88
SI074_bin106	SI074_bin106	PRJNA630981	SAMN14915463	GCA_018663145.1	NA	NA	NA	NA	Lin, H., Ascher, D. B., Myung, Y., Lamborg, C. H., Hallam, S. J., Gionfriddo, C. M., Holt, K. E., & Moreau, J. W. (2021). Mercury methylation by metabolically versatile and cosmopolitan marine bacteria. The ISME Journal, 15(6), 1810‚Äì1825. https://doi.org/10.1038/s41396-020-00889-4	deposited as Nitrospinota, but classified differently by GTDB-Tk	d__Bacteria;p__UBA8248;c__UBA8248;o__UBA8248;f__UBA8248;g__UBA8248;s__UBA8248 sp018669005	GCA_018669005.1	95	d__Bacteria;p__UBA8248;c__UBA8248;o__UBA8248;f__UBA8248;g__UBA8248;s__UBA8248 sp018669005	99.87	0.96	GCA_018669005.1	95	d__Bacteria;p__UBA8248;c__UBA8248;o__UBA8248;f__UBA8248;g__UBA8248;s__UBA8248 sp018669005	99.87	0.96	d__Bacteria;p__UBA8248;c__UBA8248;o__UBA8248;f__UBA8248;g__UBA8248;s__	taxonomic classification defined by topology and ANI	topological placement and ANI have congruent species assignments	GCA_002685755.1, s__UBA8248 sp002685755, 95.0, 77.67, 0.24	85.88	11	N/A	N/A	GTDB-Tk v2.1.0	NA	NA	NA	NA	NA	NA	NA	NA	NA	NA	NA	NA	NA
SI074_bin115	SI074_bin115	PRJNA630981	SAMN14915473	GCA_018662965.1	NA	NA	NA	NA	Lin, H., Ascher, D. B., Myung, Y., Lamborg, C. H., Hallam, S. J., Gionfriddo, C. M., Holt, K. E., & Moreau, J. W. (2021). Mercury methylation by metabolically versatile and cosmopolitan marine bacteria. The ISME Journal, 15(6), 1810‚ 1825. https://doi.org/10.1038/s41396-020-00889-4	NA	d__Bacteria;p__Nitrospinota;c__Nitrospinia;o__Nitrospinales;f__Nitrospinaceae;g__LS-NOB;s__LS-NOB sp018702695	GCA_018702695.1	95	d__Bacteria;p__Nitrospinota;c__Nitrospinia;o__Nitrospinales;f__Nitrospinaceae;g__LS-NOB;s__LS-NOB sp018702695	99.35	0.81	GCA_018702695.1	95	d__Bacteria;p__Nitrospinota;c__Nitrospinia;o__Nitrospinales;f__Nitrospinaceae;g__LS-NOB;s__LS-NOB sp018702695	99.35	0.81	d__Bacteria;p__Nitrospinota;c__Nitrospinia;o__Nitrospinales;f__Nitrospinaceae;g__LS-NOB;s__	taxonomic classification defined by topology and ANI	topological placement and ANI have congruent species assignments	GCA_018653085.1, s__LS-NOB sp018653085, 95.0, 78.01, 0.47; GCA_014382285.1, s__LS-NOB sp014382285, 95.0, 77.73, 0.39; GCA_001542995.1, s__LS-NOB sp001542995, 95.0, 77.64, 0.36; GCA_003545625.1, s__LS-NOB sp003545625, 95.0, 77.47, 0.36; GCA_018673915.1, s__LS-NOB sp018673915, 95.0, 77.44, 0.39; GCA_002786505.1, s__LS-NOB sp002786505, 95.0, 77.23, 0.27; GCA_905612265.1, s__LS-NOB sp905612265, 95.0,…	70.15	11	N/A	N/A	GTDB-Tk v2.1.0	k__Bacteria (UID3187)	2258	188	117	50	133	4	1	0	0	76.56	3.21	71.43
SI074_bin151	SI074_bin151	PRJNA630981	SAMN14915513	GCA_018662155.1	NA	NA	NA	NA	Lin, H., Ascher, D. B., Myung, Y., Lamborg, C. H., Hallam, S. J., Gionfriddo, C. M., Holt, K. E., & Moreau, J. W. (2021). Mercury methylation by metabolically versatile and cosmopolitan marine bacteria. The ISME Journal, 15(6), 1810‚ 1825. https://doi.org/10.1038/s41396-020-00889-4	NA	d__Bacteria;p__Nitrospinota;c__Nitrospinia;o__Nitrospinales;f__Nitrospinaceae;g__LS-NOB;s__LS-NOB sp018673915	GCA_018673915.1	95	d__Bacteria;p__Nitrospinota;c__Nitrospinia;o__Nitrospinales;f__Nitrospinaceae;g__LS-NOB;s__LS-NOB sp018673915	99.93	0.91	GCA_018673915.1	95	d__Bacteria;p__Nitrospinota;c__Nitrospinia;o__Nitrospinales;f__Nitrospinaceae;g__LS-NOB;s__LS-NOB sp018673915	99.93	0.91	d__Bacteria;p__Nitrospinota;c__Nitrospinia;o__Nitrospinales;f__Nitrospinaceae;g__LS-NOB;s__	taxonomic classification defined by topology and ANI	topological placement and ANI have congruent species assignments	GCA_018664975.1, s__LS-NOB sp018664975, 95.0, 86.87, 0.81; GCA_018653085.1, s__LS-NOB sp018653085, 95.0, 80.41, 0.64; GCA_003545625.1, s__LS-NOB sp003545625, 95.0, 80.25, 0.75; GCA_001542995.1, s__LS-NOB sp001542995, 95.0, 79.38, 0.59; GCA_014382285.1, s__LS-NOB sp014382285, 95.0, 78.9, 0.53; GCA_012961055.1, s__LS-NOB sp012961055, 95.0, 78.71, 0.58; GCA_002786505.1, s__LS-NOB sp002786505, 95.0, …	78.32	11	N/A	N/A	GTDB-Tk v2.1.0	k__Bacteria (UID3187)	2258	188	117	39	141	8	0	0	0	89.98	5.56	37.5
SI074_bin18	SI074_bin18	PRJNA630981	SAMN14915533	GCA_018661845.1	NA	NA	NA	NA	Lin, H., Ascher, D. B., Myung, Y., Lamborg, C. H., Hallam, S. J., Gionfriddo, C. M., Holt, K. E., & Moreau, J. W. (2021). Mercury methylation by metabolically versatile and cosmopolitan marine bacteria. The ISME Journal, 15(6), 1810‚ 1825. https://doi.org/10.1038/s41396-020-00889-4	NA	d__Bacteria;p__Nitrospinota;c__Nitrospinia;o__Nitrospinales;f__Nitrospinaceae;g__Nitromaritima;s__Nitromaritima sp018647025	GCA_018647025.1	95	d__Bacteria;p__Nitrospinota;c__Nitrospinia;o__Nitrospinales;f__Nitrospinaceae;g__Nitromaritima;s__Nitromaritima sp018647025	98.13	0.67	GCA_018647025.1	95	d__Bacteria;p__Nitrospinota;c__Nitrospinia;o__Nitrospinales;f__Nitrospinaceae;g__Nitromaritima;s__Nitromaritima sp018647025	98.13	0.67	d__Bacteria;p__Nitrospinota;c__Nitrospinia;o__Nitrospinales;f__Nitrospinaceae;g__Nitromaritima;s__	taxonomic classification defined by topology and ANI	topological placement and ANI have congruent species assignments	GCA_000372225.1, s__Nitromaritima sp000372225, 95.0, 82.52, 0.56; GCA_018697205.1, s__Nitromaritima sp018697205, 95.0, 80.15, 0.61; GCA_905182935.1, s__Nitromaritima sp905182935, 95.0, 78.17, 0.28; GCA_002731985.1, s__Nitromaritima sp002731985, 95.0, 76.41, 0.08; GCA_003451695.1, s__Nitromaritima sp003451695, 95.0, 75.92, 0.08	77.74	11	N/A	N/A	GTDB-Tk v2.1.0	k__Bacteria (UID3187)	2258	188	117	29	151	8	0	0	0	80.81	3.35	75
SI074_bin26	SI074_bin26	PRJNA630981	SAMN14915542	GCA_018661725.1	NA	NA	NA	NA	Lin, H., Ascher, D. B., Myung, Y., Lamborg, C. H., Hallam, S. J., Gionfriddo, C. M., Holt, K. E., & Moreau, J. W. (2021). Mercury methylation by metabolically versatile and cosmopolitan marine bacteria. The ISME Journal, 15(6), 1810‚ 1825. https://doi.org/10.1038/s41396-020-00889-4	NA	d__Bacteria;p__Nitrospinota;c__Nitrospinia;o__Nitrospinales;f__Nitrospinaceae;g__LS-NOB;s__LS-NOB sp018653085	GCA_018653085.1	95	d__Bacteria;p__Nitrospinota;c__Nitrospinia;o__Nitrospinales;f__Nitrospinaceae;g__LS-NOB;s__LS-NOB sp018653085	99.74	0.96	GCA_018653085.1	95	d__Bacteria;p__Nitrospinota;c__Nitrospinia;o__Nitrospinales;f__Nitrospinaceae;g__LS-NOB;s__LS-NOB sp018653085	99.74	0.96	d__Bacteria;p__Nitrospinota;c__Nitrospinia;o__Nitrospinales;f__Nitrospinaceae;g__LS-NOB;s__	taxonomic classification defined by topology and ANI	topological placement and ANI have congruent species assignments	GCA_003545625.1, s__LS-NOB sp003545625, 95.0, 86.28, 0.78; GCA_001542995.1, s__LS-NOB sp001542995, 95.0, 81.09, 0.61; GCA_014382285.1, s__LS-NOB sp014382285, 95.0, 80.14, 0.58; GCA_018673915.1, s__LS-NOB sp018673915, 95.0, 79.85, 0.62; GCA_002786505.1, s__LS-NOB sp002786505, 95.0, 79.48, 0.55; GCA_018664975.1, s__LS-NOB sp018664975, 95.0, 79.23, 0.51; GCA_002454045.1, s__LS-NOB sp002454045, 95.0,…	74.27	11	N/A	Genome has more than 10.0% of markers with multiple hits	GTDB-Tk v2.1.0	k__Bacteria (UID3187)	2258	188	117	26	145	17	0	0	0	88.53	9.55	82.35
SI075_bin128	SI075_bin128	PRJNA630981	SAMN14915655	GCA_018659665.1	NA	NA	NA	NA	Lin, H., Ascher, D. B., Myung, Y., Lamborg, C. H., Hallam, S. J., Gionfriddo, C. M., Holt, K. E., & Moreau, J. W. (2021). Mercury methylation by metabolically versatile and cosmopolitan marine bacteria. The ISME Journal, 15(6), 1810‚ 1825. https://doi.org/10.1038/s41396-020-00889-4	NA	d__Bacteria;p__Nitrospinota;c__Nitrospinia;o__Nitrospinales;f__Nitrospinaceae;g__LS-NOB;s__LS-NOB sp018702695	GCA_018702695.1	95	d__Bacteria;p__Nitrospinota;c__Nitrospinia;o__Nitrospinales;f__Nitrospinaceae;g__LS-NOB;s__LS-NOB sp018702695	99.33	0.8	GCA_018702695.1	95	d__Bacteria;p__Nitrospinota;c__Nitrospinia;o__Nitrospinales;f__Nitrospinaceae;g__LS-NOB;s__LS-NOB sp018702695	99.33	0.8	d__Bacteria;p__Nitrospinota;c__Nitrospinia;o__Nitrospinales;f__Nitrospinaceae;g__LS-NOB;s__	taxonomic classification defined by topology and ANI	topological placement and ANI have congruent species assignments	GCA_018653085.1, s__LS-NOB sp018653085, 95.0, 78.08, 0.47; GCA_014382285.1, s__LS-NOB sp014382285, 95.0, 77.73, 0.37; GCA_018673915.1, s__LS-NOB sp018673915, 95.0, 77.64, 0.37; GCA_003545625.1, s__LS-NOB sp003545625, 95.0, 77.6, 0.45; GCA_001542995.1, s__LS-NOB sp001542995, 95.0, 77.52, 0.33; GCA_002786505.1, s__LS-NOB sp002786505, 95.0, 77.35, 0.31; GCA_905612265.1, s__LS-NOB sp905612265, 95.0, …	81.04	11	N/A	N/A	GTDB-Tk v2.1.0	k__Bacteria (UID3187)	2258	188	117	17	161	9	1	0	0	88.41	5.26	8.33
SI075_bin39	SI075_bin39	PRJNA630981	SAMN14915744	GCA_018664445.1	NA	NA	NA	NA	Lin, H., Ascher, D. B., Myung, Y., Lamborg, C. H., Hallam, S. J., Gionfriddo, C. M., Holt, K. E., & Moreau, J. W. (2021). Mercury methylation by metabolically versatile and cosmopolitan marine bacteria. The ISME Journal, 15(6), 1810‚ 1825. https://doi.org/10.1038/s41396-020-00889-4	NA	d__Bacteria;p__Nitrospinota;c__Nitrospinia;o__Nitrospinales;f__Nitrospinaceae;g__LS-NOB;s__LS-NOB sp018653085	GCA_018653085.1	95	d__Bacteria;p__Nitrospinota;c__Nitrospinia;o__Nitrospinales;f__Nitrospinaceae;g__LS-NOB;s__LS-NOB sp018653085	99.63	0.95	GCA_018653085.1	95	d__Bacteria;p__Nitrospinota;c__Nitrospinia;o__Nitrospinales;f__Nitrospinaceae;g__LS-NOB;s__LS-NOB sp018653085	99.63	0.95	d__Bacteria;p__Nitrospinota;c__Nitrospinia;o__Nitrospinales;f__Nitrospinaceae;g__LS-NOB;s__	taxonomic classification defined by topology and ANI	topological placement and ANI have congruent species assignments	GCA_003545625.1, s__LS-NOB sp003545625, 95.0, 86.15, 0.71; GCA_001542995.1, s__LS-NOB sp001542995, 95.0, 80.99, 0.61; GCA_014382285.1, s__LS-NOB sp014382285, 95.0, 80.17, 0.6; GCA_018673915.1, s__LS-NOB sp018673915, 95.0, 79.75, 0.63; GCA_002786505.1, s__LS-NOB sp002786505, 95.0, 79.51, 0.51; GCA_018664975.1, s__LS-NOB sp018664975, 95.0, 79.0, 0.52; GCA_905612265.1, s__LS-NOB sp905612265, 95.0, 7…	65.49	11	N/A	Genome has more than 10.8% of markers with multiple hits	GTDB-Tk v2.1.0	k__Bacteria (UID3187)	2258	188	117	40	129	19	0	0	0	77.15	8.8	78.95
SP265	SP265	PRJNA391943	SAMN07619519	GCA_002721515.1	NA	NA	NA	2788500556	Tully, B. J., Graham, E. D., & Heidelberg, J. F. (2018). The reconstruction of 2,631 draft metagenome-assembled genomes from the global oceans. Scientific Data, 5(1), 170203. https://doi.org/10.1038/sdata.2017.203	NA	d__Bacteria;p__Nitrospinota;c__Nitrospinia;o__Nitrospinales;f__Nitrospinaceae;g__UBA8687;s__UBA8687 sp002721515	GCA_002721515.1	95	d__Bacteria;p__Nitrospinota;c__Nitrospinia;o__Nitrospinales;f__Nitrospinaceae;g__UBA8687;s__UBA8687 sp002721515	100	1	GCA_002721515.1	95	d__Bacteria;p__Nitrospinota;c__Nitrospinia;o__Nitrospinales;f__Nitrospinaceae;g__UBA8687;s__UBA8687 sp002721515	100	1	d__Bacteria;p__Nitrospinota;c__Nitrospinia;o__Nitrospinales;f__Nitrospinaceae;g__UBA8687;s__	taxonomic classification defined by topology and ANI	topological placement and ANI have congruent species assignments	GCA_002697825.1, s__UBA8687 sp002697825, 95.0, 81.35, 0.47; GCA_018665625.1, s__UBA8687 sp018665625, 95.0, 77.06, 0.21; GCA_009873655.1, s__UBA8687 sp009873655, 95.0, 76.92, 0.22; GCA_016763735.1, s__UBA8687 sp016763735, 95.0, 76.85, 0.12; GCA_013349585.1, s__UBA8687 sp013349585, 95.0, 76.71, 0.21	61.76	11	N/A	N/A	GTDB-Tk v2.1.0	k__Bacteria (UID3187)	2258	188	117	58	128	2	0	0	0	66.85	1.71	0
SP2986	SP2986	PRJNA391943	SAMN07619524	GCA_002720555.1	NA	NA	NA	2786546232	Tully, B. J., Graham, E. D., & Heidelberg, J. F. (2018). The reconstruction of 2,631 draft metagenome-assembled genomes from the global oceans. Scientific Data, 5(1), 170203. https://doi.org/10.1038/sdata.2017.203	NA	d__Bacteria;p__Nitrospinota;c__Nitrospinia;o__Nitrospinales;f__Nitrospinaceae;g__Nitromaritima;s__Nitromaritima sp002731985	GCA_002731985.1	95	d__Bacteria;p__Nitrospinota;c__Nitrospinia;o__Nitrospinales;f__Nitrospinaceae;g__Nitromaritima;s__Nitromaritima sp002731985	98.98	0.62	GCA_002731985.1	95	d__Bacteria;p__Nitrospinota;c__Nitrospinia;o__Nitrospinales;f__Nitrospinaceae;g__Nitromaritima;s__Nitromaritima sp002731985	98.98	0.62	d__Bacteria;p__Nitrospinota;c__Nitrospinia;o__Nitrospinales;f__Nitrospinaceae;g__Nitromaritima;s__	taxonomic classification defined by topology and ANI	topological placement and ANI have congruent species assignments	GCA_003451695.1, s__Nitromaritima sp003451695, 95.0, 84.13, 0.58; GCA_000372225.1, s__Nitromaritima sp000372225, 95.0, 77.44, 0.1; GCA_018647025.1, s__Nitromaritima sp018647025, 95.0, 76.44, 0.07; GCA_905182935.1, s__Nitromaritima sp905182935, 95.0, 76.1, 0.07; GCA_018697205.1, s__Nitromaritima sp018697205, 95.0, 76.09, 0.09	62.31	11	N/A	N/A	GTDB-Tk v2.1.0	k__Bacteria (UID3187)	2258	188	117	56	126	6	0	0	0	68.87	4.27	0
SPGG3	SPGG3	PRJNA297058	SAMN04113180	GCA_001643565.1	NA	NA	NA	NA	Tully, B. J., & Heidelberg, J. F. (2016). Potential mechanisms for microbial energy acquisition in oxic deep- sea sediments. Applied and Environmental Microbiology, 82(14), 4232‚ 4243. https://doi.org/10.1128/AEM.01023-16	NA	d__Bacteria;p__Nitrospinota;c__Nitrospinia;o__Nitrospinales;f__Nitrospinaceae;g__SZUA-226;s__SZUA-226 sp004357365	GCA_004357365.1	95	d__Bacteria;p__Nitrospinota;c__Nitrospinia;o__Nitrospinales;f__Nitrospinaceae;g__SZUA-226;s__SZUA-226 sp004357365	97.01	0.7	GCA_004357365.1	95	d__Bacteria;p__Nitrospinota;c__Nitrospinia;o__Nitrospinales;f__Nitrospinaceae;g__SZUA-226;s__SZUA-226 sp004357365	97.01	0.7	d__Bacteria;p__Nitrospinota;c__Nitrospinia;o__Nitrospinales;f__Nitrospinaceae;g__SZUA-226;s__	taxonomic classification defined by topology and ANI	topological placement and ANI have congruent species assignments	GCA_003229345.1, s__SZUA-226 sp003229345, 95.0, 80.46, 0.49	64.63	11	N/A	N/A	GTDB-Tk v2.1.0	k__Bacteria (UID3187)	2258	188	117	47	134	7	0	0	0	70.62	5.13	0
[truncated: 31 more rows]

## Sheet: Table S2
short_name	full_name	BioProject	BioSample	genbank_assembly_accession	ebi_biostudies	genome_id_rast	project_id_img	genome_id_img	publication	GTDB-Tk classification	GTDB-Tk gtdbtk_version	CheckM Completeness	CheckM Contamination	CheckM Strain heterogeneity	location	source_type	latitude	longitude	depth_m
AG_538_K21	AG_538_K21	NA	NA	NA	NA	NA	Gp0148687	2681812871	Pachiadaki, M. G., Sintes, E., Bergauer, K., Brown, J. M., Record, N. R., Swan, B. K., Mathyer, M. E., Hallam, S. J., Lopez-Garcia, P., Takaki, Y., Nunoura, T., Woyke, T., Herndl, G. J., & Stepanauskas, R. (2017). Major role of nitrite-oxidizing bacteria in dark ocean carbon fixation. Science, 358(6366), 1046‚ 1051. https://doi.org/10.1126/science.aan8260	d__Bacteria;p__Nitrospinota;c__Nitrospinia;o__Nitrospinales;f__Nitrospinaceae;g__Nitromaritima;s__	GTDB-Tk v2.1.0	89.57	3.42	0
[truncated: 97 more rows]

## Sheet: Table S3
genome	primary_cluster	secondary_cluster	winning_genome	score
3300022912_27	1	1_1
3300022916_23	1	1_1	3300024259_23	89.8575
3300024259_23	1	1_1
[truncated: 192 more rows]

## Sheet: Table S4
contig_gene	fasta	scaffold	gene_position	start_position	end_position	strandedness	rank	kegg_id	kegg_hit	uniref_id	uniref_hit	uniref_taxonomy	uniref_RBH	uniref_identity	uniref_bitScore	uniref_eVal	peptidase_id	peptidase_family	peptidase_hit	pfam_hits	cazy_hits	vogdb_description	vogdb_categories	heme_regulatory_motif_count	bin_completeness	bin_contamination	kegg_id_manual_annotation
[truncated: 254,980+ more rows]

[truncated: 3 more sheets: Table S5, Table S6, Table S7]
